# Supplementary material for: Distinct Mutation Signatures in Peripheral Blood Mitochondrial DNA from Liquid Biopsy Reveal Insights into Pancreatic Cancer
Source: Cells. 2026 Mar 16;15(6):527. doi: 10.3390/cells15060527 (PMC13025575; doi:10.3390/cells15060527)
Supplement: Supplementary file 1 [file cells-15-00527-s001.zip]

Archive with 5 entries (5 files):
- Supplementary File S1.xlsx
- Supplementary File S2.xlsx
- Supplementary File S3.xlsx
- Supplementary File S4.pdf
- Supplementary File S5.pdf
