# Supplementary material for: Distinct Mutation Signatures in Peripheral Blood Mitochondrial DNA from Liquid Biopsy Reveal Insights into Pancreatic Cancer
Source: Cells. 2026 Mar 16;15(6):527. doi: 10.3390/cells15060527 (PMC13025575; doi:10.3390/cells15060527)
Supplement: Supplementary file 1 [file cells-15-00527-s001.zip › Supplementary File S1.xlsx]

## Sheet: Sheet1
	Pancreatic cancer (all mutations)						Healthy subjects (all mutations)						Overlapping mutations (Cancer vs Healthy)										Mutations only found in pancreatic cancer						Mutations only found in healthy subjects
	Mutation	Frequency of occurrence	Normalized (divided by cohort size)	AF%			Mutation	Frequency of occurrence	Normalized (divided by cohort size)	AF%			Mutation	Cancer frequency of occurrence	Healthy frequency of occurrence	Cancer frequency of occurrence normalized (divided by cohort size)	Healthy frequency of occurrence normalized (divided by cohort size)	Cancer AF%		Healthy AF%			Mutation	Frequency of occurrence	Normalized (divided by cohort size)	AF%			Mutation	Frequency of occurrence	Normalized (divided by cohort size)	AF%
				AVG	STDEV					AVG	STDEV							AVG	STDEV	AVG	STDEV					AVG	STDEV					AVG	STDEV
	chrM:1438_A_G	33	1	0.996667	0.00133853		chrM:1438_A_G	10	1	0.9976	0.000516398		chrM:1438_A_G	33	10	1	1	0.996667	0.00133853	0.9976	0.000516398		chrM:16126_T_C	6	0.181818	0.838833	0.378638		chrM:513_G_GCA	2	0.2	0.9385	0.000707107
	chrM:8860_A_G	33	1	0.771667	0.0232321		chrM:750_A_G	10	1	0.9983	0.000823273		chrM:8860_A_G	33	10	1	1	0.771667	0.0232321	0.7685	0.0164941		chrM:6776_T_C	4	0.121212	0.9725	0.0310966		chrM:513_GCA_G	2	0.2	0.9885	0.00212132
	chrM:750_A_G	31	0.939394	0.998387	0.000760588		chrM:8860_A_G	10	1	0.7685	0.0164941		chrM:750_A_G	31	10	0.939394	1	0.998387	0.000760588	0.9983	0.000823273		chrM:930_G_A	4	0.121212	0.9945	0.00387298		chrM:5515_A_G	2	0.2	0.993	0.00424264
	rs2853508	31	0.939394	0.863323	0.0197423		rs2853508	10	1	0.8669	0.0128621		rs2853508	31	10	0.939394	1	0.863323	0.0197423	0.8669	0.0128621		chrM:12705_C_T	3	0.0909091	0.991667	0.00550757		chrM:7984_G_A	2	0.2	0.9885	0.00353553
	chrM:8860_A_A	24	0.727273	0.149542	0.0145093		chrM:7028_C_T	8	0.8	0.871	0.3459		chrM:4769_A_G	23	7	0.69697	0.7	0.99713	0.00121746	0.996143	0.00234013		chrM:14182_T_C	3	0.0909091	0.993	0.00556776		chrM:8269_GCACCCCCTC_G	2	0.2	0.9885	0.00777817
	chrM:4769_A_G	23	0.69697	0.99713	0.00121746		chrM:2706_A_G	7	0.7	0.994	0.006		chrM:2706_A_G	22	7	0.666667	0.7	0.955136	0.188639	0.994	0.006		chrM:16093_T_C	3	0.0909091	0.661667	0.553159		chrM:9921_G_A	2	0.2	0.992	0.00848528
	chrM:2706_A_G	22	0.666667	0.955136	0.188639		chrM:4769_A_G	7	0.7	0.996143	0.00234013		chrM:16519_T_C	21	6	0.636364	0.6	0.994	0.00384708	0.9945	0.00314643		chrM:3197_T_C	3	0.0909091	0.908	0.0380395		rs28357970	2	0.2	0.9915	0.00353553
	chrM:16519_T_C	21	0.636364	0.994	0.00384708		chrM:11719_G_A	6	0.6	0.994833	0.000752773		rs193302980	21	6	0.636364	0.6	0.951667	0.198838	0.9925	0.00450555		chrM:7768_A_G	3	0.0909091	0.988667	0.00950438		chrM:10321_T_C	1	0.1	0.768	#DIV/0!
	rs193302980	21	0.636364	0.951667	0.198838		chrM:16519_T_C	6	0.6	0.9945	0.00314643		chrM:11719_G_A	20	6	0.606061	0.6	0.94955	0.203521	0.994833	0.000752773		chrM:9254_A_G	3	0.0909091	0.683667	0.540978		chrM:11025_T_C	1	0.1	0.996	#DIV/0!
	chrM:11719_G_A	20	0.606061	0.94955	0.203521		chrM:8860_A_A	6	0.6	0.1515	0.0138239		chrM:7028_C_T	20	8	0.606061	0.8	0.94935	0.201368	0.871	0.3459		chrM:9477_G_A	3	0.0909091	0.994667	0.00305505		chrM:11339_T_C	1	0.1	0.991	#DIV/0!
	chrM:7028_C_T	20	0.606061	0.94935	0.201368		rs193302980	6	0.6	0.9925	0.00450555		chrM:73_A_G	16	3	0.484848	0.3	0.996062	0.00261964	0.992333	0.00378594		chrM:10927_T_C	2	0.0606061	0.9575	0.000707107		chrM:11884_A_G	1	0.1	0.986	#DIV/0!
	chrM:73_A_G	16	0.484848	0.996062	0.00261964		chrM:11251_A_G	4	0.4	0.9905	0.0058023		chrM:11251_A_G	10	4	0.30303	0.4	0.8987	0.293336	0.9905	0.0058023		chrM:11674_C_T	2	0.0606061	0.995	0.00141421		chrM:12633_C_A	1	0.1	0.915	#DIV/0!
	chrM:11251_A_G	10	0.30303	0.8987	0.293336		rs1599988	4	0.4	0.988	0.00509902		rs1599988	10	4	0.30303	0.4	0.901	0.286723	0.988	0.00509902		chrM:11947_A_G	2	0.0606061	0.991	0		chrM:15519_T_A	1	0.1	0.987	#DIV/0!
	rs1599988	10	0.30303	0.901	0.286723		rs193302994	4	0.4	0.9855	0.00479583		rs193302994	10	4	0.30303	0.4	0.8963	0.29423	0.9855	0.00479583		chrM:12414_T_C	2	0.0606061	0.9945	0.00353553		chrM:15658_C_T	1	0.1	0.987	#DIV/0!
	rs193302994	10	0.30303	0.8963	0.29423		chrM:10463_T_C	3	0.3	0.981333	0.00862168		chrM:3010_G_A	8	3	0.242424	0.3	0.87125	0.335109	0.99	0.00866025		chrM:1243_T_C	2	0.0606061	0.749	0.0226274		chrM:16_A_T	1	0.1	0.98	#DIV/0!
	chrM:3010_G_A	8	0.242424	0.87125	0.335109		chrM:1888_G_A	3	0.3	0.983	0.0052915		chrM:709_G_A	8	3	0.242424	0.3	0.992	0.00459814	0.992667	0.00057735		chrM:12618_G_A	2	0.0606061	0.9305	0.0289914		chrM:16174_C_T	1	0.1	0.834	#DIV/0!
	chrM:709_G_A	8	0.242424	0.992	0.00459814		chrM:3010_G_A	3	0.3	0.99	0.00866025		rs2853493	8	2	0.242424	0.2	0.99125	0.00810203	0.9925	0.00212132		chrM:13617_T_C	2	0.0606061	0.986	0.00282843		chrM:16266_C_T	1	0.1	0.141	#DIV/0!
	rs2853493	8	0.242424	0.99125	0.00810203		chrM:4917_A_A	3	0.3	0.212667	0.0169214		chrM:10463_T_C	7	3	0.212121	0.3	0.987714	0.00861615	0.981333	0.00862168		chrM:13934_C_T	2	0.0606061	0.993	0.00282843		chrM:16299_A_G	1	0.1	0.994	#DIV/0!
	chrM:10463_T_C	7	0.212121	0.987714	0.00861615		chrM:709_G_A	3	0.3	0.992667	0.00057735		chrM:1888_G_A	7	3	0.212121	0.3	0.855857	0.344819	0.983	0.0052915		chrM:150_C_T	2	0.0606061	0.992	0.00989949		chrM:3540_T_C	1	0.1	0.998	#DIV/0!
	chrM:1888_G_A	7	0.212121	0.855857	0.344819		chrM:73_A_G	3	0.3	0.992333	0.00378594		rs527236198	7	3	0.212121	0.3	0.863429	0.336244	0.99	0.00608276		chrM:152_T_C	2	0.0606061	0.992	0.00707107		chrM:3672_A_G	1	0.1	0.64	#DIV/0!
	rs527236198	7	0.212121	0.863429	0.336244		chrM:8697_G_A	3	0.3	0.986667	0.0051316		chrM:12308_A_G	6	1	0.181818	0.1	0.9945	0.00207364	0.981	#DIV/0!		chrM:16051_A_G	2	0.0606061	0.989	0.00707107		chrM:4221_C_A	1	0.1	0.982	#DIV/0!
	chrM:12308_A_G	6	0.181818	0.9945	0.00207364		rs193302983	3	0.3	0.988333	0.00351188		chrM:14233_A_G	6	2	0.181818	0.2	0.994	0.00473286	0.994	0		chrM:16129_G_A	2	0.0606061	0.9855	0.00919239		chrM:499_G_A	1	0.1	0.986	#DIV/0!
	chrM:14233_A_G	6	0.181818	0.994	0.00473286		rs28357980	3	0.3	0.842333	0.0230072		chrM:302_A_AC	6	1	0.181818	0.1	0.0498333	0.014006	0.036	#DIV/0!		chrM:16256_C_T	2	0.0606061	0.9885	0.00353553		chrM:5294_C_T	1	0.1	0.977	#DIV/0!
	chrM:16126_T_C	6	0.181818	0.838833	0.378638		rs527236198	3	0.3	0.99	0.00608276		chrM:8697_G_A	6	3	0.181818	0.3	0.991167	0.00584523	0.986667	0.0051316		chrM:2800_TA_T	2	0.0606061	0.0345	0.00636396		chrM:5539_A_G	1	0.1	0.978	#DIV/0!
	chrM:302_A_AC	6	0.181818	0.0498333	0.014006		chrM:11812_A_G	2	0.2	0.987	0.00424264		rs193302983	6	3	0.181818	0.3	0.992167	0.00705455	0.988333	0.00351188		chrM:2905_A_G	2	0.0606061	0.8815	0.0162635		chrM:6701_A_G	1	0.1	0.22	#DIV/0!
	chrM:4917_A_A	6	0.181818	0.227667	0.0238048		chrM:12501_G_A	2	0.2	0.992	0.00565685		rs28357980	6	3	0.181818	0.3	0.838667	0.0123072	0.842333	0.0230072		chrM:3505_A_G	2	0.0606061	0.9975	0.000707107		chrM:7258_T_C	1	0.1	0.98	#DIV/0!
	chrM:8697_G_A	6	0.181818	0.991167	0.00584523		chrM:13368_G_A	2	0.2	0.7705	0.0205061		rs2853499	6	1	0.181818	0.1	0.993167	0.00407022	0.984	#DIV/0!		chrM:5046_G_A	2	0.0606061	0.997	0.00141421		chrM:7705_T_C	1	0.1	0.897	#DIV/0!
	rs193302983	6	0.181818	0.992167	0.00705455		chrM:14233_A_G	2	0.2	0.994	0		chrM:11812_A_G	5	2	0.151515	0.2	0.8074	0.414475	0.987	0.00424264		chrM:5460_G_A	2	0.0606061	0.996	0.00141421		chrM:7754_G_A	1	0.1	0.042	#DIV/0!
	rs28357980	6	0.181818	0.838667	0.0123072		chrM:14798_T_C	2	0.2	0.9935	0.000707107		chrM:1811_A_G	5	2	0.151515	0.2	0.88	0.00212132	0.9	0.0113137		chrM:5656_A_G	2	0.0606061	0.984	0.00141421		chrM:93_A_G	1	0.1	0.997	#DIV/0!
	rs2853499	6	0.181818	0.993167	0.00407022		chrM:15607_A_A	2	0.2	0.1935	0.0403051		chrM:13368_G_A	4	2	0.121212	0.2	0.77	0.0185831	0.7705	0.0205061		chrM:7385_A_G	2	0.0606061	0.7845	0.000707107		chrM:9531_A_G	1	0.1	0.988	#DIV/0!
	chrM:11812_A_G	5	0.151515	0.8074	0.414475		chrM:16356_T_C	2	0.2	0.989	0.00565685		chrM:14798_T_C	4	2	0.121212	0.2	0.99375	0.000957427	0.9935	0.000707107		chrM:8994_G_A	2	0.0606061	0.996	0		rs193302996	1	0.1	0.683	#DIV/0!
	chrM:1811_A_G	5	0.151515	0.88	0.00212132		chrM:1811_A_A	2	0.2	0.092	0.00424264		rs2853826	4	2	0.121212	0.2	0.99325	0.00221736	0.989	0.00282843		rs527236195	2	0.0606061	0.995	0.00282843		rs41460449	1	0.1	0.992	#DIV/0!
	chrM:13368_G_A	4	0.121212	0.77	0.0185831		chrM:1811_A_G	2	0.2	0.9	0.0113137		chrM:12612_A_G	3	1	0.0909091	0.1	0.868333	0.00862168	0.899	#DIV/0!		chrM:10018_A_G	1	0.030303	0.077	#DIV/0!
	chrM:14798_T_C	4	0.121212	0.99375	0.000957427		chrM:1943_A_G	2	0.2	0.989	0.00141421		chrM:8251_G_A	3	2	0.0909091	0.2	0.987	0.00793725	0.9065	0.0148492		chrM:10127_A_G	1	0.030303	0.689	#DIV/0!
	chrM:15607_A_A	4	0.121212	0.22775	0.0354436		chrM:513_G_GCA	2	0.2	0.9385	0.000707107		chrM:11332_C_T	2	1	0.0606061	0.1	0.99	0.00565685	0.986	#DIV/0!		chrM:10238_T_C	1	0.030303	0.992	#DIV/0!
	chrM:6776_T_C	4	0.121212	0.9725	0.0310966		chrM:513_GCA_G	2	0.2	0.9885	0.00212132		chrM:14167_C_T	2	1	0.0606061	0.1	0.9885	0.00777817	0.993	#DIV/0!		chrM:10632_T_C	1	0.030303	0.735	#DIV/0!
	chrM:930_G_A	4	0.121212	0.9945	0.00387298		chrM:5515_A_G	2	0.2	0.993	0.00424264		chrM:14620_C_T	2	1	0.0606061	0.1	0.9895	0.00212132	0.983	#DIV/0!		chrM:10754_A_C	1	0.030303	0.995	#DIV/0!
	rs2853826	4	0.121212	0.99325	0.00221736		chrM:7984_G_A	2	0.2	0.9885	0.00353553		chrM:15693_T_C	2	1	0.0606061	0.1	0.989	0.00565685	0.988	#DIV/0!		chrM:10876_A_G	1	0.030303	0.987	#DIV/0!
	chrM:12612_A_G	3	0.0909091	0.868333	0.00862168		chrM:8251_G_A	2	0.2	0.9065	0.0148492		chrM:4646_T_C	2	1	0.0606061	0.1	0.686	0.00707107	0.655	#DIV/0!		chrM:10907_T_C	1	0.030303	0.99	#DIV/0!
	chrM:12705_C_T	3	0.0909091	0.991667	0.00550757		chrM:8251_G_G	2	0.2	0.0775	0.0190919		chrM:9055_G_A	2	1	0.0606061	0.1	0.9895	0.00494975	0.992	#DIV/0!		chrM:11009_T_C	1	0.030303	0.988	#DIV/0!
	chrM:14182_T_C	3	0.0909091	0.993	0.00556776		chrM:8269_GCACCCCCTC_G	2	0.2	0.9885	0.00777817		chrM:9698_T_C	2	1	0.0606061	0.1	0.9915	0.00494975	0.989	#DIV/0!		chrM:11197_C_T	1	0.030303	0.98	#DIV/0!
	chrM:16069_C_C	3	0.0909091	0.189667	0.0517333		chrM:9921_G_A	2	0.2	0.992	0.00848528		rs28359178	2	1	0.0606061	0.1	0.9675	0.00212132	0.975	#DIV/0!		chrM:11362_A_G	1	0.030303	0.982	#DIV/0!
	chrM:16093_T_C	3	0.0909091	0.661667	0.553159		rs28357970	2	0.2	0.9915	0.00353553		chrM:10550_A_G	1	1	0.030303	0.1	0.976	#DIV/0!	0.977	#DIV/0!		chrM:11464_C_A	1	0.030303	0.987	#DIV/0!
	chrM:3197_T_C	3	0.0909091	0.908	0.0380395		rs2853493	2	0.2	0.9925	0.00212132		chrM:11299_T_C	1	1	0.030303	0.1	0.993	#DIV/0!	0.993	#DIV/0!		chrM:11485_T_C	1	0.030303	0.992	#DIV/0!
	chrM:7768_A_G	3	0.0909091	0.988667	0.00950438		rs2853826	2	0.2	0.989	0.00282843		chrM:1189_T_C	1	1	0.030303	0.1	0.993	#DIV/0!	0.986	#DIV/0!		chrM:11732_T_C	1	0.030303	0.983	#DIV/0!
	chrM:8251_G_A	3	0.0909091	0.987	0.00793725		chrM:10321_T_C	1	0.1	0.768	#DIV/0!		chrM:12477_T_C	1	1	0.030303	0.1	0.851	#DIV/0!	0.843	#DIV/0!		chrM:12007_G_A	1	0.030303	0.986	#DIV/0!
	chrM:9254_A_G	3	0.0909091	0.683667	0.540978		chrM:10321_T_T	1	0.1	0.264	#DIV/0!		chrM:12501_G_A	1	2	0.030303	0.2	0.985	#DIV/0!	0.992	0.00565685		chrM:12083_T_G	1	0.030303	0.988	#DIV/0!
	chrM:9477_G_A	3	0.0909091	0.994667	0.00305505		chrM:10550_A_G	1	0.1	0.977	#DIV/0!		chrM:15904_C_T	1	1	0.030303	0.1	0.978	#DIV/0!	0.995	#DIV/0!		chrM:12406_G_A	1	0.030303	0.188	#DIV/0!
	chrM:10927_T_C	2	0.0606061	0.9575	0.000707107		chrM:11025_T_C	1	0.1	0.996	#DIV/0!		chrM:16294_C_T	1	1	0.030303	0.1	0.953	#DIV/0!	0.982	#DIV/0!		chrM:12448_T_C	1	0.030303	0.094	#DIV/0!
	chrM:11332_C_T	2	0.0606061	0.99	0.00565685		chrM:11299_T_C	1	0.1	0.993	#DIV/0!		chrM:16298_T_C	1	1	0.030303	0.1	0.976	#DIV/0!	0.998	#DIV/0!		chrM:12588_C_T	1	0.030303	0.064	#DIV/0!
	chrM:11674_C_T	2	0.0606061	0.995	0.00141421		chrM:11332_C_T	1	0.1	0.986	#DIV/0!		chrM:16356_T_C	1	2	0.030303	0.2	0.992	#DIV/0!	0.989	0.00565685		chrM:12771_G_A	1	0.030303	0.985	#DIV/0!
	chrM:11947_A_G	2	0.0606061	0.991	0		chrM:11339_T_C	1	0.1	0.991	#DIV/0!		chrM:1943_A_G	1	2	0.030303	0.2	0.986	#DIV/0!	0.989	0.00141421		chrM:12822_A_G	1	0.030303	0.985	#DIV/0!
	chrM:12414_T_C	2	0.0606061	0.9945	0.00353553		chrM:11884_A_G	1	0.1	0.986	#DIV/0!		chrM:2805_A_T	1	1	0.030303	0.1	0.044	#DIV/0!	0.03	#DIV/0!		chrM:12923_G_T	1	0.030303	0.998	#DIV/0!
	chrM:1243_T_C	2	0.0606061	0.749	0.0226274		chrM:1189_T_C	1	0.1	0.986	#DIV/0!		chrM:3480_A_G	1	1	0.030303	0.1	0.991	#DIV/0!	0.988	#DIV/0!		chrM:12991_G_A	1	0.030303	0.121	#DIV/0!
	chrM:12612_A_A	2	0.0606061	0.132	0.00565685		chrM:12308_A_G	1	0.1	0.981	#DIV/0!												chrM:13008_A_G	1	0.030303	0.985	#DIV/0!
	chrM:12618_G_A	2	0.0606061	0.9305	0.0289914		chrM:12477_T_C	1	0.1	0.843	#DIV/0!												chrM:13020_T_C	1	0.030303	0.984	#DIV/0!
	chrM:13617_T_C	2	0.0606061	0.986	0.00282843		chrM:12477_T_T	1	0.1	0.115	#DIV/0!												chrM:13269_A_G	1	0.030303	0.988	#DIV/0!
	chrM:13934_C_T	2	0.0606061	0.993	0.00282843		chrM:12612_A_G	1	0.1	0.899	#DIV/0!												chrM:13575_C_T	1	0.030303	0.905	#DIV/0!
	chrM:14167_C_T	2	0.0606061	0.9885	0.00777817		chrM:12633_C_A	1	0.1	0.915	#DIV/0!												chrM:13590_G_A	1	0.030303	0.991	#DIV/0!
	chrM:14620_C_T	2	0.0606061	0.9895	0.00212132		chrM:12633_C_C	1	0.1	0.122	#DIV/0!												chrM:13734_T_C	1	0.030303	0.935	#DIV/0!
	chrM:150_C_T	2	0.0606061	0.992	0.00989949		chrM:13368_G_G	1	0.1	0.17	#DIV/0!												chrM:13759_G_A	1	0.030303	0.974	#DIV/0!
	chrM:152_T_C	2	0.0606061	0.992	0.00707107		chrM:14167_C_T	1	0.1	0.993	#DIV/0!												chrM:13762_T_G	1	0.030303	0.939	#DIV/0!
	chrM:15693_T_C	2	0.0606061	0.989	0.00565685		chrM:14620_C_T	1	0.1	0.983	#DIV/0!												chrM:13781_T_A	1	0.030303	0.019	#DIV/0!
	chrM:16051_A_G	2	0.0606061	0.989	0.00707107		chrM:15519_T_A	1	0.1	0.987	#DIV/0!												chrM:13965_T_C	1	0.030303	0.944	#DIV/0!
	chrM:16129_G_A	2	0.0606061	0.9855	0.00919239		chrM:15658_C_T	1	0.1	0.987	#DIV/0!												chrM:13966_A_G	1	0.030303	0.944	#DIV/0!
	chrM:16256_C_T	2	0.0606061	0.9885	0.00353553		chrM:15693_T_C	1	0.1	0.988	#DIV/0!												chrM:13986_A_G	1	0.030303	0.048	#DIV/0!
	chrM:1811_A_A	2	0.0606061	0.104	0.00282843		chrM:15904_C_T	1	0.1	0.995	#DIV/0!												chrM:14040_G_A	1	0.030303	0.072	#DIV/0!
	chrM:2800_TA_T	2	0.0606061	0.0345	0.00636396		chrM:16_A_T	1	0.1	0.98	#DIV/0!												chrM:1406_T_C	1	0.030303	0.933	#DIV/0!
	chrM:2905_A_G	2	0.0606061	0.8815	0.0162635		chrM:16069_C_C	1	0.1	0.201	#DIV/0!												chrM:14128_A_G	1	0.030303	0.959	#DIV/0!
	chrM:3505_A_G	2	0.0606061	0.9975	0.000707107		chrM:16174_C_C	1	0.1	0.163	#DIV/0!												chrM:14249_G_A	1	0.030303	0.173	#DIV/0!
	chrM:4646_T_C	2	0.0606061	0.686	0.00707107		chrM:16174_C_T	1	0.1	0.834	#DIV/0!												chrM:14324_T_C	1	0.030303	0.037	#DIV/0!
	chrM:5046_G_A	2	0.0606061	0.997	0.00141421		chrM:16266_C_T	1	0.1	0.141	#DIV/0!												chrM:14446_C_T	1	0.030303	0.979	#DIV/0!
	chrM:5460_G_A	2	0.0606061	0.996	0.00141421		chrM:16294_C_T	1	0.1	0.982	#DIV/0!												chrM:14569_G_A	1	0.030303	0.966	#DIV/0!
	chrM:5656_A_G	2	0.0606061	0.984	0.00141421		chrM:16298_T_C	1	0.1	0.998	#DIV/0!												chrM:14687_A_G	1	0.030303	0.741	#DIV/0!
	chrM:7385_A_A	2	0.0606061	0.1185	0.00212132		chrM:16299_A_G	1	0.1	0.994	#DIV/0!												chrM:14866_C_T	1	0.030303	0.985	#DIV/0!
	chrM:7385_A_G	2	0.0606061	0.7845	0.000707107		chrM:2805_A_T	1	0.1	0.03	#DIV/0!												chrM:14872_C_T	1	0.030303	0.934	#DIV/0!
	chrM:8994_G_A	2	0.0606061	0.996	0		chrM:302_A_AC	1	0.1	0.036	#DIV/0!												chrM:15028_C_T	1	0.030303	0.947	#DIV/0!
	chrM:9055_G_A	2	0.0606061	0.9895	0.00494975		chrM:334_T_T	1	0.1	0.244	#DIV/0!												chrM:1585_A_G	1	0.030303	0.032	#DIV/0!
	chrM:9698_T_C	2	0.0606061	0.9915	0.00494975		chrM:3480_A_G	1	0.1	0.988	#DIV/0!												chrM:15907_A_G	1	0.030303	0.987	#DIV/0!
	rs28359178	2	0.0606061	0.9675	0.00212132		chrM:3540_T_C	1	0.1	0.998	#DIV/0!												chrM:16104_C_A	1	0.030303	0.998	#DIV/0!
	rs527236195	2	0.0606061	0.995	0.00282843		chrM:3672_A_A	1	0.1	0.22	#DIV/0!												chrM:16162_A_G	1	0.030303	0.998	#DIV/0!
	chrM:10018_A_G	1	0.030303	0.077	#DIV/0!		chrM:3672_A_G	1	0.1	0.64	#DIV/0!												chrM:16170_A_G	1	0.030303	0.988	#DIV/0!
	chrM:10127_A_A	1	0.030303	0.153	#DIV/0!		chrM:4221_C_A	1	0.1	0.982	#DIV/0!												chrM:16179_C_T	1	0.030303	0.736	#DIV/0!
	chrM:10127_A_G	1	0.030303	0.689	#DIV/0!		chrM:4646_T_C	1	0.1	0.655	#DIV/0!												chrM:16223_C_T	1	0.030303	0.997	#DIV/0!
	chrM:10238_T_C	1	0.030303	0.992	#DIV/0!		chrM:4646_T_T	1	0.1	0.157	#DIV/0!												chrM:16247_A_G	1	0.030303	0.065	#DIV/0!
	chrM:10550_A_A	1	0.030303	0.032	#DIV/0!		chrM:499_G_A	1	0.1	0.986	#DIV/0!												chrM:16291_C_T	1	0.030303	0.443	#DIV/0!
	chrM:10550_A_G	1	0.030303	0.976	#DIV/0!		chrM:5294_C_T	1	0.1	0.977	#DIV/0!												chrM:16292_C_T	1	0.030303	0.994	#DIV/0!
	chrM:10632_T_C	1	0.030303	0.735	#DIV/0!		chrM:5539_A_G	1	0.1	0.978	#DIV/0!												chrM:16304_T_C	1	0.030303	0.994	#DIV/0!
	chrM:10632_T_T	1	0.030303	0.287	#DIV/0!		chrM:6701_A_G	1	0.1	0.22	#DIV/0!												chrM:16316_A_G	1	0.030303	0.995	#DIV/0!
	chrM:10754_A_C	1	0.030303	0.995	#DIV/0!		chrM:7258_T_C	1	0.1	0.98	#DIV/0!												chrM:16357_T_C	1	0.030303	0.077	#DIV/0!
	chrM:10876_A_G	1	0.030303	0.987	#DIV/0!		chrM:7705_T_C	1	0.1	0.897	#DIV/0!												chrM:16362_T_C	1	0.030303	0.988	#DIV/0!
	chrM:10907_T_C	1	0.030303	0.99	#DIV/0!		chrM:7705_T_T	1	0.1	0.129	#DIV/0!												chrM:16365_C_T	1	0.030303	0.983	#DIV/0!
	chrM:10927_T_T	1	0.030303	0.066	#DIV/0!		chrM:7754_G_A	1	0.1	0.042	#DIV/0!												chrM:16390_G_A	1	0.030303	0.984	#DIV/0!
	chrM:11009_T_C	1	0.030303	0.988	#DIV/0!		chrM:9055_G_A	1	0.1	0.992	#DIV/0!												chrM:16482_A_G	1	0.030303	0.932	#DIV/0!
	chrM:11197_C_T	1	0.030303	0.98	#DIV/0!		chrM:93_A_G	1	0.1	0.997	#DIV/0!												chrM:16526_G_A	1	0.030303	0.989	#DIV/0!
	chrM:11299_T_C	1	0.030303	0.993	#DIV/0!		chrM:9531_A_G	1	0.1	0.988	#DIV/0!												chrM:2141_T_C	1	0.030303	0.937	#DIV/0!
	chrM:11362_A_G	1	0.030303	0.982	#DIV/0!		chrM:9698_T_C	1	0.1	0.989	#DIV/0!												chrM:2259_C_T	1	0.030303	0.77	#DIV/0!
	chrM:11464_C_A	1	0.030303	0.987	#DIV/0!		rs193302996	1	0.1	0.683	#DIV/0!												chrM:2581_A_G	1	0.030303	0.937	#DIV/0!
	chrM:11485_T_C	1	0.030303	0.992	#DIV/0!		rs28359178	1	0.1	0.975	#DIV/0!												chrM:2639_C_T	1	0.030303	0.993	#DIV/0!
	chrM:11732_T_C	1	0.030303	0.983	#DIV/0!		rs2853499	1	0.1	0.984	#DIV/0!												chrM:2882_TAC_T	1	0.030303	0.99	#DIV/0!
	chrM:1189_T_C	1	0.030303	0.993	#DIV/0!		rs41460449	1	0.1	0.992	#DIV/0!												chrM:3116_C_T	1	0.030303	0.99	#DIV/0!
	chrM:119_T_T	1	0.030303	0.194	#DIV/0!																		chrM:3202_T_C	1	0.030303	0.903	#DIV/0!
	chrM:12007_G_A	1	0.030303	0.986	#DIV/0!																		chrM:3421_G_A	1	0.030303	0.987	#DIV/0!
	chrM:12083_T_G	1	0.030303	0.988	#DIV/0!																		chrM:3654_C_T	1	0.030303	0.885	#DIV/0!
	chrM:12406_G_A	1	0.030303	0.188	#DIV/0!																		chrM:3720_A_G	1	0.030303	0.962	#DIV/0!
	chrM:1243_T_T	1	0.030303	0.177	#DIV/0!																		chrM:3915_G_A	1	0.030303	0.985	#DIV/0!
	chrM:12448_T_C	1	0.030303	0.094	#DIV/0!																		chrM:3921_C_A	1	0.030303	0.985	#DIV/0!
	chrM:12477_T_C	1	0.030303	0.851	#DIV/0!																		chrM:4386_T_C	1	0.030303	0.863	#DIV/0!
	chrM:12477_T_T	1	0.030303	0.122	#DIV/0!																		chrM:4452_T_C	1	0.030303	0.981	#DIV/0!
	chrM:12501_G_A	1	0.030303	0.985	#DIV/0!																		chrM:4580_G_A	1	0.030303	0.916	#DIV/0!
	chrM:12588_C_T	1	0.030303	0.064	#DIV/0!																		chrM:4727_A_G	1	0.030303	0.993	#DIV/0!
	chrM:12771_G_A	1	0.030303	0.985	#DIV/0!																		chrM:4811_A_G	1	0.030303	0.981	#DIV/0!
	chrM:12822_A_G	1	0.030303	0.985	#DIV/0!																		chrM:5277_T_C	1	0.030303	0.951	#DIV/0!
	chrM:12923_G_T	1	0.030303	0.998	#DIV/0!																		chrM:5373_A_G	1	0.030303	0.952	#DIV/0!
	chrM:12991_G_A	1	0.030303	0.121	#DIV/0!																		chrM:5390_A_G	1	0.030303	0.924	#DIV/0!
	chrM:13008_A_G	1	0.030303	0.985	#DIV/0!																		chrM:5426_T_C	1	0.030303	0.96	#DIV/0!
	chrM:13020_T_C	1	0.030303	0.984	#DIV/0!																		chrM:5471_G_A	1	0.030303	0.974	#DIV/0!
	chrM:13269_A_G	1	0.030303	0.988	#DIV/0!																		chrM:5747_A_G	1	0.030303	0.94	#DIV/0!
	chrM:13368_G_G	1	0.030303	0.172	#DIV/0!																		chrM:5785_T_C	1	0.030303	0.988	#DIV/0!
	chrM:13575_C_C	1	0.030303	0.092	#DIV/0!																		chrM:5999_T_C	1	0.030303	0.99	#DIV/0!
	chrM:13575_C_T	1	0.030303	0.905	#DIV/0!																		chrM:6026_G_A	1	0.030303	0.847	#DIV/0!
	chrM:13590_G_A	1	0.030303	0.991	#DIV/0!																		chrM:6045_C_T	1	0.030303	0.977	#DIV/0!
	chrM:13734_T_C	1	0.030303	0.935	#DIV/0!																		chrM:6047_A_G	1	0.030303	0.988	#DIV/0!
	chrM:13759_G_A	1	0.030303	0.974	#DIV/0!																		chrM:6152_T_C	1	0.030303	0.985	#DIV/0!
	chrM:13762_T_G	1	0.030303	0.939	#DIV/0!																		chrM:6546_C_T	1	0.030303	0.983	#DIV/0!
	chrM:13781_T_A	1	0.030303	0.019	#DIV/0!																		chrM:6599_A_G	1	0.030303	0.977	#DIV/0!
	chrM:13965_T_C	1	0.030303	0.944	#DIV/0!																		chrM:6647_A_G	1	0.030303	0.725	#DIV/0!
	chrM:13966_A_G	1	0.030303	0.944	#DIV/0!																		chrM:7076_A_G	1	0.030303	0.843	#DIV/0!
	chrM:13986_A_G	1	0.030303	0.048	#DIV/0!																		chrM:7148_T_C	1	0.030303	0.559	#DIV/0!
	chrM:14040_G_A	1	0.030303	0.072	#DIV/0!																		chrM:72_T_C	1	0.030303	0.979	#DIV/0!
	chrM:1406_T_C	1	0.030303	0.933	#DIV/0!																		chrM:7226_G_A	1	0.030303	0.785	#DIV/0!
	chrM:14128_A_A	1	0.030303	0.045	#DIV/0!																		chrM:7340_G_A	1	0.030303	0.894	#DIV/0!
	chrM:14128_A_G	1	0.030303	0.959	#DIV/0!																		chrM:746_A_G	1	0.030303	0.154	#DIV/0!
	chrM:14249_G_A	1	0.030303	0.173	#DIV/0!																		chrM:7864_C_T	1	0.030303	0.993	#DIV/0!
	chrM:14324_T_C	1	0.030303	0.037	#DIV/0!																		chrM:7966_C_A	1	0.030303	0.984	#DIV/0!
	chrM:14446_C_T	1	0.030303	0.979	#DIV/0!																		chrM:8029_C_T	1	0.030303	0.994	#DIV/0!
	chrM:14569_G_A	1	0.030303	0.966	#DIV/0!																		chrM:8065_G_A	1	0.030303	0.986	#DIV/0!
	chrM:14687_A_A	1	0.030303	0.161	#DIV/0!																		chrM:8292_G_A	1	0.030303	0.089	#DIV/0!
	chrM:14687_A_G	1	0.030303	0.741	#DIV/0!																		chrM:8448_T_C	1	0.030303	0.957	#DIV/0!
	chrM:14831_G_G	1	0.030303	0.042	#DIV/0!																		chrM:8470_A_G	1	0.030303	0.692	#DIV/0!
	chrM:14866_C_T	1	0.030303	0.985	#DIV/0!																		chrM:8472_C_T	1	0.030303	0.989	#DIV/0!
	chrM:14872_C_T	1	0.030303	0.934	#DIV/0!																		chrM:8477_T_C	1	0.030303	0.989	#DIV/0!
	chrM:15028_C_C	1	0.030303	0.058	#DIV/0!																		chrM:867_C_T	1	0.030303	0.991	#DIV/0!
	chrM:15028_C_T	1	0.030303	0.947	#DIV/0!																		chrM:8818_C_T	1	0.030303	0.981	#DIV/0!
	chrM:15110_G_G	1	0.030303	0.223	#DIV/0!																		chrM:8836_A_G	1	0.030303	0.867	#DIV/0!
	chrM:15130_C_C	1	0.030303	0.178	#DIV/0!																		chrM:9050_G_A	1	0.030303	0.388	#DIV/0!
	chrM:15326_A_A	1	0.030303	0.095	#DIV/0!																		chrM:9066_A_G	1	0.030303	0.988	#DIV/0!
	chrM:15657_T_T	1	0.030303	0.079	#DIV/0!																		chrM:9070_T_G	1	0.030303	0.992	#DIV/0!
	chrM:15713_T_T	1	0.030303	0.077	#DIV/0!																		chrM:9078_T_C	1	0.030303	0.971	#DIV/0!
	chrM:1585_A_G	1	0.030303	0.032	#DIV/0!																		chrM:9117_T_C	1	0.030303	0.945	#DIV/0!
	chrM:15904_C_T	1	0.030303	0.978	#DIV/0!																		chrM:9150_A_G	1	0.030303	0.957	#DIV/0!
	chrM:15907_A_G	1	0.030303	0.987	#DIV/0!																		chrM:9163_G_A	1	0.030303	0.991	#DIV/0!
	chrM:16063_T_T	1	0.030303	0.131	#DIV/0!																		chrM:9196_G_A	1	0.030303	0.991	#DIV/0!
	chrM:16104_C_A	1	0.030303	0.998	#DIV/0!																		chrM:9300_G_A	1	0.030303	0.997	#DIV/0!
	chrM:16162_A_G	1	0.030303	0.998	#DIV/0!																		chrM:9335_C_T	1	0.030303	0.754	#DIV/0!
	chrM:16170_A_G	1	0.030303	0.988	#DIV/0!																		chrM:9380_G_A	1	0.030303	0.744	#DIV/0!
	chrM:16179_C_T	1	0.030303	0.736	#DIV/0!																		chrM:9389_A_G	1	0.030303	0.841	#DIV/0!
	chrM:16189_T_T	1	0.030303	0.311	#DIV/0!																		chrM:9448_A_G	1	0.030303	0.84	#DIV/0!
	chrM:16223_C_T	1	0.030303	0.997	#DIV/0!																		chrM:9548_G_A	1	0.030303	0.982	#DIV/0!
	chrM:16247_A_G	1	0.030303	0.065	#DIV/0!																		chrM:961_T_G	1	0.030303	0.937	#DIV/0!
	chrM:16291_C_T	1	0.030303	0.443	#DIV/0!																		chrM:9632_A_G	1	0.030303	0.976	#DIV/0!
	chrM:16292_C_T	1	0.030303	0.994	#DIV/0!																		chrM:9836_T_T	1	0.030303	0.113	#DIV/0!
	chrM:16294_C_T	1	0.030303	0.953	#DIV/0!																		rs1569484100	1	0.030303	0.03	#DIV/0!
	chrM:16298_T_C	1	0.030303	0.976	#DIV/0!																		rs199476121	1	0.030303	0.983	#DIV/0!
	chrM:16304_T_C	1	0.030303	0.994	#DIV/0!																		rs199795644	1	0.030303	0.972	#DIV/0!
	chrM:16316_A_G	1	0.030303	0.995	#DIV/0!																		rs200145866	1	0.030303	0.996	#DIV/0!
	chrM:16356_T_C	1	0.030303	0.992	#DIV/0!																		rs527236169	1	0.030303	0.986	#DIV/0!
	chrM:16357_T_C	1	0.030303	0.077	#DIV/0!
	chrM:16362_T_C	1	0.030303	0.988	#DIV/0!
	chrM:16365_C_T	1	0.030303	0.983	#DIV/0!
	chrM:16390_G_A	1	0.030303	0.984	#DIV/0!
	chrM:16482_A_A	1	0.030303	0.083	#DIV/0!
	chrM:16482_A_G	1	0.030303	0.932	#DIV/0!
	chrM:16526_G_A	1	0.030303	0.989	#DIV/0!
	chrM:1703_C_C	1	0.030303	0.149	#DIV/0!
	chrM:1719_G_G	1	0.030303	0.034	#DIV/0!
	chrM:1943_A_G	1	0.030303	0.986	#DIV/0!
	chrM:2141_T_C	1	0.030303	0.937	#DIV/0!
	chrM:2259_C_C	1	0.030303	0.267	#DIV/0!
	chrM:2259_C_T	1	0.030303	0.77	#DIV/0!
	chrM:2581_A_A	1	0.030303	0.064	#DIV/0!
	chrM:2581_A_G	1	0.030303	0.937	#DIV/0!
	chrM:2639_C_T	1	0.030303	0.993	#DIV/0!
	chrM:2805_A_T	1	0.030303	0.044	#DIV/0!
	chrM:2882_TAC_T	1	0.030303	0.99	#DIV/0!
	chrM:2905_A_A	1	0.030303	0.194	#DIV/0!
	chrM:3116_C_T	1	0.030303	0.99	#DIV/0!
	chrM:3197_T_T	1	0.030303	0.156	#DIV/0!
	chrM:3202_T_C	1	0.030303	0.903	#DIV/0!
	chrM:3202_T_T	1	0.030303	0.152	#DIV/0!
	chrM:327_C_C	1	0.030303	0.332	#DIV/0!
	chrM:3421_G_A	1	0.030303	0.987	#DIV/0!
	chrM:3480_A_G	1	0.030303	0.991	#DIV/0!
	chrM:3654_C_C	1	0.030303	0.163	#DIV/0!
	chrM:3654_C_T	1	0.030303	0.885	#DIV/0!
	chrM:3720_A_A	1	0.030303	0.045	#DIV/0!
	chrM:3720_A_G	1	0.030303	0.962	#DIV/0!
	chrM:3915_G_A	1	0.030303	0.985	#DIV/0!
	chrM:3921_C_A	1	0.030303	0.985	#DIV/0!
	chrM:4386_T_C	1	0.030303	0.863	#DIV/0!
	chrM:4386_T_T	1	0.030303	0.142	#DIV/0!
	chrM:4452_T_C	1	0.030303	0.981	#DIV/0!
	chrM:4580_G_A	1	0.030303	0.916	#DIV/0!
	chrM:4580_G_G	1	0.030303	0.072	#DIV/0!
	chrM:4646_T_T	1	0.030303	0.132	#DIV/0!
	chrM:4727_A_G	1	0.030303	0.993	#DIV/0!
	chrM:4811_A_G	1	0.030303	0.981	#DIV/0!
	chrM:4904_C_C	1	0.030303	0.144	#DIV/0!
	chrM:5277_T_C	1	0.030303	0.951	#DIV/0!
	chrM:5373_A_A	1	0.030303	0.056	#DIV/0!
	chrM:5373_A_G	1	0.030303	0.952	#DIV/0!
	chrM:5390_A_A	1	0.030303	0.071	#DIV/0!
	chrM:5390_A_G	1	0.030303	0.924	#DIV/0!
	chrM:5426_T_C	1	0.030303	0.96	#DIV/0!
	chrM:5471_G_A	1	0.030303	0.974	#DIV/0!
	chrM:5747_A_G	1	0.030303	0.94	#DIV/0!
	chrM:5785_T_C	1	0.030303	0.988	#DIV/0!
	chrM:5999_T_C	1	0.030303	0.99	#DIV/0!
	chrM:6026_G_A	1	0.030303	0.847	#DIV/0!
	chrM:6045_C_T	1	0.030303	0.977	#DIV/0!
	chrM:6047_A_G	1	0.030303	0.988	#DIV/0!
	chrM:6152_T_C	1	0.030303	0.985	#DIV/0!
	chrM:6546_C_T	1	0.030303	0.983	#DIV/0!
	chrM:6599_A_G	1	0.030303	0.977	#DIV/0!
	chrM:6647_A_A	1	0.030303	0.179	#DIV/0!
	chrM:6647_A_G	1	0.030303	0.725	#DIV/0!
	chrM:7076_A_G	1	0.030303	0.843	#DIV/0!
	chrM:7148_T_C	1	0.030303	0.559	#DIV/0!
	chrM:7148_T_T	1	0.030303	0.244	#DIV/0!
	chrM:72_T_C	1	0.030303	0.979	#DIV/0!
	chrM:7226_G_A	1	0.030303	0.785	#DIV/0!
	chrM:7340_G_A	1	0.030303	0.894	#DIV/0!
	chrM:7340_G_G	1	0.030303	0.124	#DIV/0!
	chrM:746_A_G	1	0.030303	0.154	#DIV/0!
	chrM:7864_C_T	1	0.030303	0.993	#DIV/0!
	chrM:7966_C_A	1	0.030303	0.984	#DIV/0!
	chrM:8029_C_T	1	0.030303	0.994	#DIV/0!
	chrM:8065_G_A	1	0.030303	0.986	#DIV/0!
	chrM:8292_G_A	1	0.030303	0.089	#DIV/0!
	chrM:8448_T_C	1	0.030303	0.957	#DIV/0!
	chrM:8470_A_G	1	0.030303	0.692	#DIV/0!
	chrM:8472_C_T	1	0.030303	0.989	#DIV/0!
	chrM:8477_T_C	1	0.030303	0.989	#DIV/0!
	chrM:867_C_T	1	0.030303	0.991	#DIV/0!
	chrM:8818_C_T	1	0.030303	0.981	#DIV/0!
	chrM:8836_A_G	1	0.030303	0.867	#DIV/0!
	chrM:9050_G_A	1	0.030303	0.388	#DIV/0!
	chrM:9066_A_G	1	0.030303	0.988	#DIV/0!
	chrM:9070_T_G	1	0.030303	0.992	#DIV/0!
	chrM:9078_T_C	1	0.030303	0.971	#DIV/0!
	chrM:9117_T_C	1	0.030303	0.945	#DIV/0!
	chrM:9150_A_A	1	0.030303	0.058	#DIV/0!
	chrM:9150_A_G	1	0.030303	0.957	#DIV/0!
	chrM:9163_G_A	1	0.030303	0.991	#DIV/0!
	chrM:9196_G_A	1	0.030303	0.991	#DIV/0!
	chrM:9300_G_A	1	0.030303	0.997	#DIV/0!
	chrM:9335_C_C	1	0.030303	0.174	#DIV/0!
	chrM:9335_C_T	1	0.030303	0.754	#DIV/0!
	chrM:9380_G_A	1	0.030303	0.744	#DIV/0!
	chrM:9389_A_G	1	0.030303	0.841	#DIV/0!
	chrM:9448_A_G	1	0.030303	0.84	#DIV/0!
	chrM:9548_G_A	1	0.030303	0.982	#DIV/0!
	chrM:961_T_G	1	0.030303	0.937	#DIV/0!
	chrM:9632_A_G	1	0.030303	0.976	#DIV/0!
	chrM:9836_T_C	1	0.030303	0.771	#DIV/0!
	chrM:9836_T_T	1	0.030303	0.113	#DIV/0!
	rs1569484100	1	0.030303	0.03	#DIV/0!
	rs199476121	1	0.030303	0.983	#DIV/0!
	rs199795644	1	0.030303	0.972	#DIV/0!
	rs200145866	1	0.030303	0.996	#DIV/0!
	rs527236169	1	0.030303	0.986	#DIV/0!
