# Supplementary material for: Distinct Mutation Signatures in Peripheral Blood Mitochondrial DNA from Liquid Biopsy Reveal Insights into Pancreatic Cancer
Source: Cells. 2026 Mar 16;15(6):527. doi: 10.3390/cells15060527 (PMC13025575; doi:10.3390/cells15060527)
Supplement: Supplementary file 1 [file cells-15-00527-s001.zip › Supplementary File S2.xlsx]

## Sheet: all SNVS
	mitomap	only found in literature
	Pancreatic cancer (all mutations)						Healthy subjects (all mutations)						Overlapping mutations (Cancer vs Healthy)										Mutations only found in pancreatic cancer						Mutations only found in healthy subjects
	Mutation	Frequency of occurrence	Normalized (divided by cohort size)	AF%			Mutation	Frequency of occurrence	Normalized (divided by cohort size)	AF%			Mutation	Cancer frequency of occurrence	Healthy frequency of occurrence	Cancer frequency of occurrence normalized (divided by cohort size)	Healthy frequency of occurrence normalized (divided by cohort size)	Cancer AF%		Healthy AF%			Mutation	Frequency of occurrence	Normalized (divided by cohort size)	AF%			Mutation	Frequency of occurrence	Normalized (divided by cohort size)	AF%
				AVG	STDEV					AVG	STDEV							AVG	STDEV	AVG	STDEV					AVG	STDEV					AVG	STDEV
	chrM:1438_A_G	33	1	0.996667	0.00133853		chrM:1438_A_G	10	1	0.9976	0.000516398		chrM:1438_A_G	33	10	1	1	0.996667	0.00133853	0.9976	0.000516398		chrM:16126_T_C	6	0.181818	0.838833	0.378638		chrM:513_G_GCA	2	0.2	0.9385	0.000707107
	chrM:8860_A_G	33	1	0.771667	0.0232321		chrM:750_A_G	10	1	0.9983	0.000823273		chrM:8860_A_G	33	10	1	1	0.771667	0.0232321	0.7685	0.0164941		chrM:6776_T_C	4	0.121212	0.9725	0.0310966		chrM:513_GCA_G	2	0.2	0.9885	0.00212132
	chrM:750_A_G	31	0.939394	0.998387	0.000760588		chrM:8860_A_G	10	1	0.7685	0.0164941		chrM:750_A_G	31	10	0.939394	1	0.998387	0.000760588	0.9983	0.000823273		chrM:930_G_A	4	0.121212	0.9945	0.00387298		chrM:5515_A_G	2	0.2	0.993	0.00424264
	rs2853508	31	0.939394	0.863323	0.0197423		rs2853508	10	1	0.8669	0.0128621		rs2853508	31	10	0.939394	1	0.863323	0.0197423	0.8669	0.0128621		chrM:12705_C_T	3	0.0909091	0.991667	0.00550757		chrM:7984_G_A	2	0.2	0.9885	0.00353553
	chrM:8860_A_A	24	0.727273	0.149542	0.0145093		chrM:7028_C_T	8	0.8	0.871	0.3459		chrM:8860_A_A	24	6	0.727273	0.6	0.149542	0.0145093	0.1515	0.0138239		chrM:14182_T_C	3	0.0909091	0.993	0.00556776		chrM:8251_G_G	2	0.2	0.0775	0.0190919
	chrM:4769_A_G	23	0.69697	0.99713	0.00121746		chrM:2706_A_G	7	0.7	0.994	0.006		chrM:4769_A_G	23	7	0.69697	0.7	0.99713	0.00121746	0.996143	0.00234013		chrM:16093_T_C	3	0.0909091	0.661667	0.553159		chrM:8269_GCACCCCCTC_G	2	0.2	0.9885	0.00777817
	chrM:2706_A_G	22	0.666667	0.955136	0.188639		chrM:4769_A_G	7	0.7	0.996143	0.00234013		chrM:2706_A_G	22	7	0.666667	0.7	0.955136	0.188639	0.994	0.006		chrM:3197_T_C	3	0.0909091	0.908	0.0380395		chrM:9921_G_A	2	0.2	0.992	0.00848528
	chrM:16519_T_C	21	0.636364	0.994	0.00384708		chrM:11719_G_A	6	0.6	0.994833	0.000752773		chrM:16519_T_C	21	6	0.636364	0.6	0.994	0.00384708	0.9945	0.00314643		chrM:7768_A_G	3	0.0909091	0.988667	0.00950438		rs28357970	2	0.2	0.9915	0.00353553
	rs193302980	21	0.636364	0.951667	0.198838		chrM:16519_T_C	6	0.6	0.9945	0.00314643		rs193302980	21	6	0.636364	0.6	0.951667	0.198838	0.9925	0.00450555		chrM:9254_A_G	3	0.0909091	0.683667	0.540978		chrM:10321_T_C	1	0.1	0.768	#DIV/0!
	chrM:11719_G_A	20	0.606061	0.94955	0.203521		chrM:8860_A_A	6	0.6	0.1515	0.0138239		chrM:11719_G_A	20	6	0.606061	0.6	0.94955	0.203521	0.994833	0.000752773		chrM:9477_G_A	3	0.0909091	0.994667	0.00305505		chrM:10321_T_T	1	0.1	0.264	#DIV/0!
	chrM:7028_C_T	20	0.606061	0.94935	0.201368		rs193302980	6	0.6	0.9925	0.00450555		chrM:7028_C_T	20	8	0.606061	0.8	0.94935	0.201368	0.871	0.3459		chrM:10927_T_C	2	0.0606061	0.9575	0.000707107		chrM:11025_T_C	1	0.1	0.996	#DIV/0!
	chrM:73_A_G	16	0.484848	0.996062	0.00261964		chrM:11251_A_G	4	0.4	0.9905	0.0058023		chrM:73_A_G	16	3	0.484848	0.3	0.996062	0.00261964	0.992333	0.00378594		chrM:11674_C_T	2	0.0606061	0.995	0.00141421		chrM:11339_T_C	1	0.1	0.991	#DIV/0!
	chrM:11251_A_G	10	0.30303	0.8987	0.293336		rs1599988	4	0.4	0.988	0.00509902		chrM:11251_A_G	10	4	0.30303	0.4	0.8987	0.293336	0.9905	0.0058023		chrM:11947_A_G	2	0.0606061	0.991	0		chrM:11884_A_G	1	0.1	0.986	#DIV/0!
	rs1599988	10	0.30303	0.901	0.286723		rs193302994	4	0.4	0.9855	0.00479583		rs1599988	10	4	0.30303	0.4	0.901	0.286723	0.988	0.00509902		chrM:12414_T_C	2	0.0606061	0.9945	0.00353553		chrM:12633_C_A	1	0.1	0.915	#DIV/0!
	rs193302994	10	0.30303	0.8963	0.29423		chrM:10463_T_C	3	0.3	0.981333	0.00862168		rs193302994	10	4	0.30303	0.4	0.8963	0.29423	0.9855	0.00479583		chrM:1243_T_C	2	0.0606061	0.749	0.0226274		chrM:12633_C_C	1	0.1	0.122	#DIV/0!
	chrM:3010_G_A	8	0.242424	0.87125	0.335109		chrM:1888_G_A	3	0.3	0.983	0.0052915		chrM:3010_G_A	8	3	0.242424	0.3	0.87125	0.335109	0.99	0.00866025		chrM:12612_A_A	2	0.0606061	0.132	0.00565685		chrM:15519_T_A	1	0.1	0.987	#DIV/0!
	chrM:709_G_A	8	0.242424	0.992	0.00459814		chrM:3010_G_A	3	0.3	0.99	0.00866025		chrM:709_G_A	8	3	0.242424	0.3	0.992	0.00459814	0.992667	0.00057735		chrM:12618_G_A	2	0.0606061	0.9305	0.0289914		chrM:15658_C_T	1	0.1	0.987	#DIV/0!
	rs2853493	8	0.242424	0.99125	0.00810203		chrM:4917_A_A	3	0.3	0.212667	0.0169214		rs2853493	8	2	0.242424	0.2	0.99125	0.00810203	0.9925	0.00212132		chrM:13617_T_C	2	0.0606061	0.986	0.00282843		chrM:16_A_T	1	0.1	0.98	#DIV/0!
	chrM:10463_T_C	7	0.212121	0.987714	0.00861615		chrM:709_G_A	3	0.3	0.992667	0.00057735		chrM:10463_T_C	7	3	0.212121	0.3	0.987714	0.00861615	0.981333	0.00862168		chrM:13934_C_T	2	0.0606061	0.993	0.00282843		chrM:16174_C_C	1	0.1	0.163	#DIV/0!
	chrM:1888_G_A	7	0.212121	0.855857	0.344819		chrM:73_A_G	3	0.3	0.992333	0.00378594		chrM:1888_G_A	7	3	0.212121	0.3	0.855857	0.344819	0.983	0.0052915		chrM:150_C_T	2	0.0606061	0.992	0.00989949		chrM:16174_C_T	1	0.1	0.834	#DIV/0!
	rs527236198	7	0.212121	0.863429	0.336244		chrM:8697_G_A	3	0.3	0.986667	0.0051316		rs527236198	7	3	0.212121	0.3	0.863429	0.336244	0.99	0.00608276		chrM:152_T_C	2	0.0606061	0.992	0.00707107		chrM:16266_C_T	1	0.1	0.141	#DIV/0!
	chrM:12308_A_G	6	0.181818	0.9945	0.00207364		rs193302983	3	0.3	0.988333	0.00351188		chrM:12308_A_G	6	1	0.181818	0.1	0.9945	0.00207364	0.981	#DIV/0!		chrM:16051_A_G	2	0.0606061	0.989	0.00707107		chrM:16299_A_G	1	0.1	0.994	#DIV/0!
	chrM:14233_A_G	6	0.181818	0.994	0.00473286		rs28357980	3	0.3	0.842333	0.0230072		chrM:14233_A_G	6	2	0.181818	0.2	0.994	0.00473286	0.994	0		chrM:16129_G_A	2	0.0606061	0.9855	0.00919239		chrM:334_T_T	1	0.1	0.244	#DIV/0!
	chrM:16126_T_C	6	0.181818	0.838833	0.378638		rs527236198	3	0.3	0.99	0.00608276		chrM:302_A_AC	6	1	0.181818	0.1	0.0498333	0.014006	0.036	#DIV/0!		chrM:16256_C_T	2	0.0606061	0.9885	0.00353553		chrM:3540_T_C	1	0.1	0.998	#DIV/0!
	chrM:302_A_AC	6	0.181818	0.0498333	0.014006		chrM:11812_A_G	2	0.2	0.987	0.00424264		chrM:4917_A_A	6	3	0.181818	0.3	0.227667	0.0238048	0.212667	0.0169214		chrM:2800_TA_T	2	0.0606061	0.0345	0.00636396		chrM:3672_A_A	1	0.1	0.22	#DIV/0!
	chrM:4917_A_A	6	0.181818	0.227667	0.0238048		chrM:12501_G_A	2	0.2	0.992	0.00565685		chrM:8697_G_A	6	3	0.181818	0.3	0.991167	0.00584523	0.986667	0.0051316		chrM:2905_A_G	2	0.0606061	0.8815	0.0162635		chrM:3672_A_G	1	0.1	0.64	#DIV/0!
	chrM:8697_G_A	6	0.181818	0.991167	0.00584523		chrM:13368_G_A	2	0.2	0.7705	0.0205061		rs193302983	6	3	0.181818	0.3	0.992167	0.00705455	0.988333	0.00351188		chrM:3505_A_G	2	0.0606061	0.9975	0.000707107		chrM:4221_C_A	1	0.1	0.982	#DIV/0!
	rs193302983	6	0.181818	0.992167	0.00705455		chrM:14233_A_G	2	0.2	0.994	0		rs28357980	6	3	0.181818	0.3	0.838667	0.0123072	0.842333	0.0230072		chrM:5046_G_A	2	0.0606061	0.997	0.00141421		chrM:499_G_A	1	0.1	0.986	#DIV/0!
	rs28357980	6	0.181818	0.838667	0.0123072		chrM:14798_T_C	2	0.2	0.9935	0.000707107		rs2853499	6	1	0.181818	0.1	0.993167	0.00407022	0.984	#DIV/0!		chrM:5460_G_A	2	0.0606061	0.996	0.00141421		chrM:5294_C_T	1	0.1	0.977	#DIV/0!
	rs2853499	6	0.181818	0.993167	0.00407022		chrM:15607_A_A	2	0.2	0.1935	0.0403051		chrM:11812_A_G	5	2	0.151515	0.2	0.8074	0.414475	0.987	0.00424264		chrM:5656_A_G	2	0.0606061	0.984	0.00141421		chrM:5539_A_G	1	0.1	0.978	#DIV/0!
	chrM:11812_A_G	5	0.151515	0.8074	0.414475		chrM:16356_T_C	2	0.2	0.989	0.00565685		chrM:1811_A_G	5	2	0.151515	0.2	0.88	0.00212132	0.9	0.0113137		chrM:7385_A_A	2	0.0606061	0.1185	0.00212132		chrM:6701_A_G	1	0.1	0.22	#DIV/0!
	chrM:1811_A_G	5	0.151515	0.88	0.00212132		chrM:1811_A_A	2	0.2	0.092	0.00424264		chrM:13368_G_A	4	2	0.121212	0.2	0.77	0.0185831	0.7705	0.0205061		chrM:7385_A_G	2	0.0606061	0.7845	0.000707107		chrM:7258_T_C	1	0.1	0.98	#DIV/0!
	chrM:13368_G_A	4	0.121212	0.77	0.0185831		chrM:1811_A_G	2	0.2	0.9	0.0113137		chrM:14798_T_C	4	2	0.121212	0.2	0.99375	0.000957427	0.9935	0.000707107		chrM:8994_G_A	2	0.0606061	0.996	0		chrM:7705_T_C	1	0.1	0.897	#DIV/0!
	chrM:14798_T_C	4	0.121212	0.99375	0.000957427		chrM:1943_A_G	2	0.2	0.989	0.00141421		chrM:15607_A_A	4	2	0.121212	0.2	0.22775	0.0354436	0.1935	0.0403051		rs527236195	2	0.0606061	0.995	0.00282843		chrM:7705_T_T	1	0.1	0.129	#DIV/0!
	chrM:15607_A_A	4	0.121212	0.22775	0.0354436		chrM:513_G_GCA	2	0.2	0.9385	0.000707107		rs2853826	4	2	0.121212	0.2	0.99325	0.00221736	0.989	0.00282843		chrM:10018_A_G	1	0.030303	0.077	#DIV/0!		chrM:7754_G_A	1	0.1	0.042	#DIV/0!
	chrM:6776_T_C	4	0.121212	0.9725	0.0310966		chrM:513_GCA_G	2	0.2	0.9885	0.00212132		chrM:12612_A_G	3	1	0.0909091	0.1	0.868333	0.00862168	0.899	#DIV/0!		chrM:10127_A_A	1	0.030303	0.153	#DIV/0!		chrM:93_A_G	1	0.1	0.997	#DIV/0!
	chrM:930_G_A	4	0.121212	0.9945	0.00387298		chrM:5515_A_G	2	0.2	0.993	0.00424264		chrM:16069_C_C	3	1	0.0909091	0.1	0.189667	0.0517333	0.201	#DIV/0!		chrM:10127_A_G	1	0.030303	0.689	#DIV/0!		chrM:9531_A_G	1	0.1	0.988	#DIV/0!
	rs2853826	4	0.121212	0.99325	0.00221736		chrM:7984_G_A	2	0.2	0.9885	0.00353553		chrM:8251_G_A	3	2	0.0909091	0.2	0.987	0.00793725	0.9065	0.0148492		chrM:10238_T_C	1	0.030303	0.992	#DIV/0!		rs193302996	1	0.1	0.683	#DIV/0!
	chrM:12612_A_G	3	0.0909091	0.868333	0.00862168		chrM:8251_G_A	2	0.2	0.9065	0.0148492		chrM:11332_C_T	2	1	0.0606061	0.1	0.99	0.00565685	0.986	#DIV/0!		chrM:10550_A_A	1	0.030303	0.032	#DIV/0!		rs41460449	1	0.1	0.992	#DIV/0!
	chrM:12705_C_T	3	0.0909091	0.991667	0.00550757		chrM:8251_G_G	2	0.2	0.0775	0.0190919		chrM:14167_C_T	2	1	0.0606061	0.1	0.9885	0.00777817	0.993	#DIV/0!		chrM:10632_T_C	1	0.030303	0.735	#DIV/0!
	chrM:14182_T_C	3	0.0909091	0.993	0.00556776		chrM:8269_GCACCCCCTC_G	2	0.2	0.9885	0.00777817		chrM:14620_C_T	2	1	0.0606061	0.1	0.9895	0.00212132	0.983	#DIV/0!		chrM:10632_T_T	1	0.030303	0.287	#DIV/0!
	chrM:16069_C_C	3	0.0909091	0.189667	0.0517333		chrM:9921_G_A	2	0.2	0.992	0.00848528		chrM:15693_T_C	2	1	0.0606061	0.1	0.989	0.00565685	0.988	#DIV/0!		chrM:10754_A_C	1	0.030303	0.995	#DIV/0!
	chrM:16093_T_C	3	0.0909091	0.661667	0.553159		rs28357970	2	0.2	0.9915	0.00353553		chrM:1811_A_A	2	2	0.0606061	0.2	0.104	0.00282843	0.092	0.00424264		chrM:10876_A_G	1	0.030303	0.987	#DIV/0!
	chrM:3197_T_C	3	0.0909091	0.908	0.0380395		rs2853493	2	0.2	0.9925	0.00212132		chrM:4646_T_C	2	1	0.0606061	0.1	0.686	0.00707107	0.655	#DIV/0!		chrM:10907_T_C	1	0.030303	0.99	#DIV/0!
	chrM:7768_A_G	3	0.0909091	0.988667	0.00950438		rs2853826	2	0.2	0.989	0.00282843		chrM:9055_G_A	2	1	0.0606061	0.1	0.9895	0.00494975	0.992	#DIV/0!		chrM:10927_T_T	1	0.030303	0.066	#DIV/0!
	chrM:8251_G_A	3	0.0909091	0.987	0.00793725		chrM:10321_T_C	1	0.1	0.768	#DIV/0!		chrM:9698_T_C	2	1	0.0606061	0.1	0.9915	0.00494975	0.989	#DIV/0!		chrM:11009_T_C	1	0.030303	0.988	#DIV/0!
	chrM:9254_A_G	3	0.0909091	0.683667	0.540978		chrM:10321_T_T	1	0.1	0.264	#DIV/0!		rs28359178	2	1	0.0606061	0.1	0.9675	0.00212132	0.975	#DIV/0!		chrM:11197_C_T	1	0.030303	0.98	#DIV/0!
	chrM:9477_G_A	3	0.0909091	0.994667	0.00305505		chrM:10550_A_G	1	0.1	0.977	#DIV/0!		chrM:10550_A_G	1	1	0.030303	0.1	0.976	#DIV/0!	0.977	#DIV/0!		chrM:11362_A_G	1	0.030303	0.982	#DIV/0!
	chrM:10927_T_C	2	0.0606061	0.9575	0.000707107		chrM:11025_T_C	1	0.1	0.996	#DIV/0!		chrM:11299_T_C	1	1	0.030303	0.1	0.993	#DIV/0!	0.993	#DIV/0!		chrM:11464_C_A	1	0.030303	0.987	#DIV/0!
	chrM:11332_C_T	2	0.0606061	0.99	0.00565685		chrM:11299_T_C	1	0.1	0.993	#DIV/0!		chrM:1189_T_C	1	1	0.030303	0.1	0.993	#DIV/0!	0.986	#DIV/0!		chrM:11485_T_C	1	0.030303	0.992	#DIV/0!
	chrM:11674_C_T	2	0.0606061	0.995	0.00141421		chrM:11332_C_T	1	0.1	0.986	#DIV/0!		chrM:12477_T_C	1	1	0.030303	0.1	0.851	#DIV/0!	0.843	#DIV/0!		chrM:11732_T_C	1	0.030303	0.983	#DIV/0!
	chrM:11947_A_G	2	0.0606061	0.991	0		chrM:11339_T_C	1	0.1	0.991	#DIV/0!		chrM:12477_T_T	1	1	0.030303	0.1	0.122	#DIV/0!	0.115	#DIV/0!		chrM:119_T_T	1	0.030303	0.194	#DIV/0!
	chrM:12414_T_C	2	0.0606061	0.9945	0.00353553		chrM:11884_A_G	1	0.1	0.986	#DIV/0!		chrM:12501_G_A	1	2	0.030303	0.2	0.985	#DIV/0!	0.992	0.00565685		chrM:12007_G_A	1	0.030303	0.986	#DIV/0!
	chrM:1243_T_C	2	0.0606061	0.749	0.0226274		chrM:1189_T_C	1	0.1	0.986	#DIV/0!		chrM:13368_G_G	1	1	0.030303	0.1	0.172	#DIV/0!	0.17	#DIV/0!		chrM:12083_T_G	1	0.030303	0.988	#DIV/0!
	chrM:12612_A_A	2	0.0606061	0.132	0.00565685		chrM:12308_A_G	1	0.1	0.981	#DIV/0!		chrM:15904_C_T	1	1	0.030303	0.1	0.978	#DIV/0!	0.995	#DIV/0!		chrM:12406_G_A	1	0.030303	0.188	#DIV/0!
	chrM:12618_G_A	2	0.0606061	0.9305	0.0289914		chrM:12477_T_C	1	0.1	0.843	#DIV/0!		chrM:16294_C_T	1	1	0.030303	0.1	0.953	#DIV/0!	0.982	#DIV/0!		chrM:1243_T_T	1	0.030303	0.177	#DIV/0!
	chrM:13617_T_C	2	0.0606061	0.986	0.00282843		chrM:12477_T_T	1	0.1	0.115	#DIV/0!		chrM:16298_T_C	1	1	0.030303	0.1	0.976	#DIV/0!	0.998	#DIV/0!		chrM:12448_T_C	1	0.030303	0.094	#DIV/0!
	chrM:13934_C_T	2	0.0606061	0.993	0.00282843		chrM:12612_A_G	1	0.1	0.899	#DIV/0!		chrM:16356_T_C	1	2	0.030303	0.2	0.992	#DIV/0!	0.989	0.00565685		chrM:12588_C_T	1	0.030303	0.064	#DIV/0!
	chrM:14167_C_T	2	0.0606061	0.9885	0.00777817		chrM:12633_C_A	1	0.1	0.915	#DIV/0!		chrM:1943_A_G	1	2	0.030303	0.2	0.986	#DIV/0!	0.989	0.00141421		chrM:12771_G_A	1	0.030303	0.985	#DIV/0!
	chrM:14620_C_T	2	0.0606061	0.9895	0.00212132		chrM:12633_C_C	1	0.1	0.122	#DIV/0!		chrM:2805_A_T	1	1	0.030303	0.1	0.044	#DIV/0!	0.03	#DIV/0!		chrM:12822_A_G	1	0.030303	0.985	#DIV/0!
	chrM:150_C_T	2	0.0606061	0.992	0.00989949		chrM:13368_G_G	1	0.1	0.17	#DIV/0!		chrM:3480_A_G	1	1	0.030303	0.1	0.991	#DIV/0!	0.988	#DIV/0!		chrM:12923_G_T	1	0.030303	0.998	#DIV/0!
	chrM:152_T_C	2	0.0606061	0.992	0.00707107		chrM:14167_C_T	1	0.1	0.993	#DIV/0!		chrM:4646_T_T	1	1	0.030303	0.1	0.132	#DIV/0!	0.157	#DIV/0!		chrM:12991_G_A	1	0.030303	0.121	#DIV/0!
	chrM:15693_T_C	2	0.0606061	0.989	0.00565685		chrM:14620_C_T	1	0.1	0.983	#DIV/0!												chrM:13008_A_G	1	0.030303	0.985	#DIV/0!
	chrM:16051_A_G	2	0.0606061	0.989	0.00707107		chrM:15519_T_A	1	0.1	0.987	#DIV/0!												chrM:13020_T_C	1	0.030303	0.984	#DIV/0!
	chrM:16129_G_A	2	0.0606061	0.9855	0.00919239		chrM:15658_C_T	1	0.1	0.987	#DIV/0!												chrM:13269_A_G	1	0.030303	0.988	#DIV/0!
	chrM:16256_C_T	2	0.0606061	0.9885	0.00353553		chrM:15693_T_C	1	0.1	0.988	#DIV/0!												chrM:13575_C_C	1	0.030303	0.092	#DIV/0!
	chrM:1811_A_A	2	0.0606061	0.104	0.00282843		chrM:15904_C_T	1	0.1	0.995	#DIV/0!												chrM:13575_C_T	1	0.030303	0.905	#DIV/0!
	chrM:2800_TA_T	2	0.0606061	0.0345	0.00636396		chrM:16_A_T	1	0.1	0.98	#DIV/0!												chrM:13590_G_A	1	0.030303	0.991	#DIV/0!
	chrM:2905_A_G	2	0.0606061	0.8815	0.0162635		chrM:16069_C_C	1	0.1	0.201	#DIV/0!												chrM:13734_T_C	1	0.030303	0.935	#DIV/0!
	chrM:3505_A_G	2	0.0606061	0.9975	0.000707107		chrM:16174_C_C	1	0.1	0.163	#DIV/0!												chrM:13759_G_A	1	0.030303	0.974	#DIV/0!
	chrM:4646_T_C	2	0.0606061	0.686	0.00707107		chrM:16174_C_T	1	0.1	0.834	#DIV/0!												chrM:13762_T_G	1	0.030303	0.939	#DIV/0!
	chrM:5046_G_A	2	0.0606061	0.997	0.00141421		chrM:16266_C_T	1	0.1	0.141	#DIV/0!												chrM:13781_T_A	1	0.030303	0.019	#DIV/0!
	chrM:5460_G_A	2	0.0606061	0.996	0.00141421		chrM:16294_C_T	1	0.1	0.982	#DIV/0!												chrM:13965_T_C	1	0.030303	0.944	#DIV/0!
	chrM:5656_A_G	2	0.0606061	0.984	0.00141421		chrM:16298_T_C	1	0.1	0.998	#DIV/0!												chrM:13966_A_G	1	0.030303	0.944	#DIV/0!
	chrM:7385_A_A	2	0.0606061	0.1185	0.00212132		chrM:16299_A_G	1	0.1	0.994	#DIV/0!												chrM:13986_A_G	1	0.030303	0.048	#DIV/0!
	chrM:7385_A_G	2	0.0606061	0.7845	0.000707107		chrM:2805_A_T	1	0.1	0.03	#DIV/0!												chrM:14040_G_A	1	0.030303	0.072	#DIV/0!
	chrM:8994_G_A	2	0.0606061	0.996	0		chrM:302_A_AC	1	0.1	0.036	#DIV/0!												chrM:1406_T_C	1	0.030303	0.933	#DIV/0!
	chrM:9055_G_A	2	0.0606061	0.9895	0.00494975		chrM:334_T_T	1	0.1	0.244	#DIV/0!												chrM:14128_A_A	1	0.030303	0.045	#DIV/0!
	chrM:9698_T_C	2	0.0606061	0.9915	0.00494975		chrM:3480_A_G	1	0.1	0.988	#DIV/0!												chrM:14128_A_G	1	0.030303	0.959	#DIV/0!
	rs28359178	2	0.0606061	0.9675	0.00212132		chrM:3540_T_C	1	0.1	0.998	#DIV/0!												chrM:14249_G_A	1	0.030303	0.173	#DIV/0!
	rs527236195	2	0.0606061	0.995	0.00282843		chrM:3672_A_A	1	0.1	0.22	#DIV/0!												chrM:14324_T_C	1	0.030303	0.037	#DIV/0!
	chrM:10018_A_G	1	0.030303	0.077	#DIV/0!		chrM:3672_A_G	1	0.1	0.64	#DIV/0!												chrM:14446_C_T	1	0.030303	0.979	#DIV/0!
	chrM:10127_A_A	1	0.030303	0.153	#DIV/0!		chrM:4221_C_A	1	0.1	0.982	#DIV/0!												chrM:14569_G_A	1	0.030303	0.966	#DIV/0!
	chrM:10127_A_G	1	0.030303	0.689	#DIV/0!		chrM:4646_T_C	1	0.1	0.655	#DIV/0!												chrM:14687_A_A	1	0.030303	0.161	#DIV/0!
	chrM:10238_T_C	1	0.030303	0.992	#DIV/0!		chrM:4646_T_T	1	0.1	0.157	#DIV/0!												chrM:14687_A_G	1	0.030303	0.741	#DIV/0!
	chrM:10550_A_A	1	0.030303	0.032	#DIV/0!		chrM:499_G_A	1	0.1	0.986	#DIV/0!												chrM:14831_G_G	1	0.030303	0.042	#DIV/0!
	chrM:10550_A_G	1	0.030303	0.976	#DIV/0!		chrM:5294_C_T	1	0.1	0.977	#DIV/0!												chrM:14866_C_T	1	0.030303	0.985	#DIV/0!
	chrM:10632_T_C	1	0.030303	0.735	#DIV/0!		chrM:5539_A_G	1	0.1	0.978	#DIV/0!												chrM:14872_C_T	1	0.030303	0.934	#DIV/0!
	chrM:10632_T_T	1	0.030303	0.287	#DIV/0!		chrM:6701_A_G	1	0.1	0.22	#DIV/0!												chrM:15028_C_C	1	0.030303	0.058	#DIV/0!
	chrM:10754_A_C	1	0.030303	0.995	#DIV/0!		chrM:7258_T_C	1	0.1	0.98	#DIV/0!												chrM:15028_C_T	1	0.030303	0.947	#DIV/0!
	chrM:10876_A_G	1	0.030303	0.987	#DIV/0!		chrM:7705_T_C	1	0.1	0.897	#DIV/0!												chrM:15110_G_G	1	0.030303	0.223	#DIV/0!
	chrM:10907_T_C	1	0.030303	0.99	#DIV/0!		chrM:7705_T_T	1	0.1	0.129	#DIV/0!												chrM:15130_C_C	1	0.030303	0.178	#DIV/0!
	chrM:10927_T_T	1	0.030303	0.066	#DIV/0!		chrM:7754_G_A	1	0.1	0.042	#DIV/0!												chrM:15326_A_A	1	0.030303	0.095	#DIV/0!
	chrM:11009_T_C	1	0.030303	0.988	#DIV/0!		chrM:9055_G_A	1	0.1	0.992	#DIV/0!												chrM:15657_T_T	1	0.030303	0.079	#DIV/0!
	chrM:11197_C_T	1	0.030303	0.98	#DIV/0!		chrM:93_A_G	1	0.1	0.997	#DIV/0!												chrM:15713_T_T	1	0.030303	0.077	#DIV/0!
	chrM:11299_T_C	1	0.030303	0.993	#DIV/0!		chrM:9531_A_G	1	0.1	0.988	#DIV/0!												chrM:1585_A_G	1	0.030303	0.032	#DIV/0!
	chrM:11362_A_G	1	0.030303	0.982	#DIV/0!		chrM:9698_T_C	1	0.1	0.989	#DIV/0!												chrM:15907_A_G	1	0.030303	0.987	#DIV/0!
	chrM:11464_C_A	1	0.030303	0.987	#DIV/0!		rs193302996	1	0.1	0.683	#DIV/0!												chrM:16063_T_T	1	0.030303	0.131	#DIV/0!
	chrM:11485_T_C	1	0.030303	0.992	#DIV/0!		rs28359178	1	0.1	0.975	#DIV/0!												chrM:16104_C_A	1	0.030303	0.998	#DIV/0!
	chrM:11732_T_C	1	0.030303	0.983	#DIV/0!		rs2853499	1	0.1	0.984	#DIV/0!												chrM:16162_A_G	1	0.030303	0.998	#DIV/0!
	chrM:1189_T_C	1	0.030303	0.993	#DIV/0!		rs41460449	1	0.1	0.992	#DIV/0!												chrM:16170_A_G	1	0.030303	0.988	#DIV/0!
	chrM:119_T_T	1	0.030303	0.194	#DIV/0!																		chrM:16179_C_T	1	0.030303	0.736	#DIV/0!
	chrM:12007_G_A	1	0.030303	0.986	#DIV/0!																		chrM:16189_T_T	1	0.030303	0.311	#DIV/0!
	chrM:12083_T_G	1	0.030303	0.988	#DIV/0!																		chrM:16223_C_T	1	0.030303	0.997	#DIV/0!
	chrM:12406_G_A	1	0.030303	0.188	#DIV/0!																		chrM:16247_A_G	1	0.030303	0.065	#DIV/0!
	chrM:1243_T_T	1	0.030303	0.177	#DIV/0!																		chrM:16291_C_T	1	0.030303	0.443	#DIV/0!
	chrM:12448_T_C	1	0.030303	0.094	#DIV/0!																		chrM:16292_C_T	1	0.030303	0.994	#DIV/0!
	chrM:12477_T_C	1	0.030303	0.851	#DIV/0!																		chrM:16304_T_C	1	0.030303	0.994	#DIV/0!
	chrM:12477_T_T	1	0.030303	0.122	#DIV/0!																		chrM:16316_A_G	1	0.030303	0.995	#DIV/0!
	chrM:12501_G_A	1	0.030303	0.985	#DIV/0!																		chrM:16357_T_C	1	0.030303	0.077	#DIV/0!
	chrM:12588_C_T	1	0.030303	0.064	#DIV/0!																		chrM:16362_T_C	1	0.030303	0.988	#DIV/0!
	chrM:12771_G_A	1	0.030303	0.985	#DIV/0!																		chrM:16365_C_T	1	0.030303	0.983	#DIV/0!
	chrM:12822_A_G	1	0.030303	0.985	#DIV/0!																		chrM:16390_G_A	1	0.030303	0.984	#DIV/0!
	chrM:12923_G_T	1	0.030303	0.998	#DIV/0!																		chrM:16482_A_A	1	0.030303	0.083	#DIV/0!
	chrM:12991_G_A	1	0.030303	0.121	#DIV/0!																		chrM:16482_A_G	1	0.030303	0.932	#DIV/0!
	chrM:13008_A_G	1	0.030303	0.985	#DIV/0!																		chrM:16526_G_A	1	0.030303	0.989	#DIV/0!
	chrM:13020_T_C	1	0.030303	0.984	#DIV/0!																		chrM:1703_C_C	1	0.030303	0.149	#DIV/0!
	chrM:13269_A_G	1	0.030303	0.988	#DIV/0!																		chrM:1719_G_G	1	0.030303	0.034	#DIV/0!
	chrM:13368_G_G	1	0.030303	0.172	#DIV/0!																		chrM:2141_T_C	1	0.030303	0.937	#DIV/0!
	chrM:13575_C_C	1	0.030303	0.092	#DIV/0!																		chrM:2259_C_C	1	0.030303	0.267	#DIV/0!
	chrM:13575_C_T	1	0.030303	0.905	#DIV/0!																		chrM:2259_C_T	1	0.030303	0.77	#DIV/0!
	chrM:13590_G_A	1	0.030303	0.991	#DIV/0!																		chrM:2581_A_A	1	0.030303	0.064	#DIV/0!
	chrM:13734_T_C	1	0.030303	0.935	#DIV/0!																		chrM:2581_A_G	1	0.030303	0.937	#DIV/0!
	chrM:13759_G_A	1	0.030303	0.974	#DIV/0!																		chrM:2639_C_T	1	0.030303	0.993	#DIV/0!
	chrM:13762_T_G	1	0.030303	0.939	#DIV/0!																		chrM:2882_TAC_T	1	0.030303	0.99	#DIV/0!
	chrM:13781_T_A	1	0.030303	0.019	#DIV/0!																		chrM:2905_A_A	1	0.030303	0.194	#DIV/0!
	chrM:13965_T_C	1	0.030303	0.944	#DIV/0!																		chrM:3116_C_T	1	0.030303	0.99	#DIV/0!
	chrM:13966_A_G	1	0.030303	0.944	#DIV/0!																		chrM:3197_T_T	1	0.030303	0.156	#DIV/0!
	chrM:13986_A_G	1	0.030303	0.048	#DIV/0!																		chrM:3202_T_C	1	0.030303	0.903	#DIV/0!
	chrM:14040_G_A	1	0.030303	0.072	#DIV/0!																		chrM:3202_T_T	1	0.030303	0.152	#DIV/0!
	chrM:1406_T_C	1	0.030303	0.933	#DIV/0!																		chrM:327_C_C	1	0.030303	0.332	#DIV/0!
	chrM:14128_A_A	1	0.030303	0.045	#DIV/0!																		chrM:3421_G_A	1	0.030303	0.987	#DIV/0!
	chrM:14128_A_G	1	0.030303	0.959	#DIV/0!																		chrM:3654_C_C	1	0.030303	0.163	#DIV/0!
	chrM:14249_G_A	1	0.030303	0.173	#DIV/0!																		chrM:3654_C_T	1	0.030303	0.885	#DIV/0!
	chrM:14324_T_C	1	0.030303	0.037	#DIV/0!																		chrM:3720_A_A	1	0.030303	0.045	#DIV/0!
	chrM:14446_C_T	1	0.030303	0.979	#DIV/0!																		chrM:3720_A_G	1	0.030303	0.962	#DIV/0!
	chrM:14569_G_A	1	0.030303	0.966	#DIV/0!																		chrM:3915_G_A	1	0.030303	0.985	#DIV/0!
	chrM:14687_A_A	1	0.030303	0.161	#DIV/0!																		chrM:3921_C_A	1	0.030303	0.985	#DIV/0!
	chrM:14687_A_G	1	0.030303	0.741	#DIV/0!																		chrM:4386_T_C	1	0.030303	0.863	#DIV/0!
	chrM:14831_G_G	1	0.030303	0.042	#DIV/0!																		chrM:4386_T_T	1	0.030303	0.142	#DIV/0!
	chrM:14866_C_T	1	0.030303	0.985	#DIV/0!																		chrM:4452_T_C	1	0.030303	0.981	#DIV/0!
	chrM:14872_C_T	1	0.030303	0.934	#DIV/0!																		chrM:4580_G_A	1	0.030303	0.916	#DIV/0!
	chrM:15028_C_C	1	0.030303	0.058	#DIV/0!																		chrM:4580_G_G	1	0.030303	0.072	#DIV/0!
	chrM:15028_C_T	1	0.030303	0.947	#DIV/0!																		chrM:4727_A_G	1	0.030303	0.993	#DIV/0!
	chrM:15110_G_G	1	0.030303	0.223	#DIV/0!																		chrM:4811_A_G	1	0.030303	0.981	#DIV/0!
	chrM:15130_C_C	1	0.030303	0.178	#DIV/0!																		chrM:4904_C_C	1	0.030303	0.144	#DIV/0!
	chrM:15326_A_A	1	0.030303	0.095	#DIV/0!																		chrM:5277_T_C	1	0.030303	0.951	#DIV/0!
	chrM:15657_T_T	1	0.030303	0.079	#DIV/0!																		chrM:5373_A_A	1	0.030303	0.056	#DIV/0!
	chrM:15713_T_T	1	0.030303	0.077	#DIV/0!																		chrM:5373_A_G	1	0.030303	0.952	#DIV/0!
	chrM:1585_A_G	1	0.030303	0.032	#DIV/0!																		chrM:5390_A_A	1	0.030303	0.071	#DIV/0!
	chrM:15904_C_T	1	0.030303	0.978	#DIV/0!																		chrM:5390_A_G	1	0.030303	0.924	#DIV/0!
	chrM:15907_A_G	1	0.030303	0.987	#DIV/0!																		chrM:5426_T_C	1	0.030303	0.96	#DIV/0!
	chrM:16063_T_T	1	0.030303	0.131	#DIV/0!																		chrM:5471_G_A	1	0.030303	0.974	#DIV/0!
	chrM:16104_C_A	1	0.030303	0.998	#DIV/0!																		chrM:5747_A_G	1	0.030303	0.94	#DIV/0!
	chrM:16162_A_G	1	0.030303	0.998	#DIV/0!																		chrM:5785_T_C	1	0.030303	0.988	#DIV/0!
	chrM:16170_A_G	1	0.030303	0.988	#DIV/0!																		chrM:5999_T_C	1	0.030303	0.99	#DIV/0!
	chrM:16179_C_T	1	0.030303	0.736	#DIV/0!																		chrM:6026_G_A	1	0.030303	0.847	#DIV/0!
	chrM:16189_T_T	1	0.030303	0.311	#DIV/0!																		chrM:6045_C_T	1	0.030303	0.977	#DIV/0!
	chrM:16223_C_T	1	0.030303	0.997	#DIV/0!																		chrM:6047_A_G	1	0.030303	0.988	#DIV/0!
	chrM:16247_A_G	1	0.030303	0.065	#DIV/0!																		chrM:6152_T_C	1	0.030303	0.985	#DIV/0!
	chrM:16291_C_T	1	0.030303	0.443	#DIV/0!																		chrM:6546_C_T	1	0.030303	0.983	#DIV/0!
	chrM:16292_C_T	1	0.030303	0.994	#DIV/0!																		chrM:6599_A_G	1	0.030303	0.977	#DIV/0!
	chrM:16294_C_T	1	0.030303	0.953	#DIV/0!																		chrM:6647_A_A	1	0.030303	0.179	#DIV/0!
	chrM:16298_T_C	1	0.030303	0.976	#DIV/0!																		chrM:6647_A_G	1	0.030303	0.725	#DIV/0!
	chrM:16304_T_C	1	0.030303	0.994	#DIV/0!																		chrM:7076_A_G	1	0.030303	0.843	#DIV/0!
	chrM:16316_A_G	1	0.030303	0.995	#DIV/0!																		chrM:7148_T_C	1	0.030303	0.559	#DIV/0!
	chrM:16356_T_C	1	0.030303	0.992	#DIV/0!																		chrM:7148_T_T	1	0.030303	0.244	#DIV/0!
	chrM:16357_T_C	1	0.030303	0.077	#DIV/0!																		chrM:72_T_C	1	0.030303	0.979	#DIV/0!
	chrM:16362_T_C	1	0.030303	0.988	#DIV/0!																		chrM:7226_G_A	1	0.030303	0.785	#DIV/0!
	chrM:16365_C_T	1	0.030303	0.983	#DIV/0!																		chrM:7340_G_A	1	0.030303	0.894	#DIV/0!
	chrM:16390_G_A	1	0.030303	0.984	#DIV/0!																		chrM:7340_G_G	1	0.030303	0.124	#DIV/0!
	chrM:16482_A_A	1	0.030303	0.083	#DIV/0!																		chrM:746_A_G	1	0.030303	0.154	#DIV/0!
	chrM:16482_A_G	1	0.030303	0.932	#DIV/0!																		chrM:7864_C_T	1	0.030303	0.993	#DIV/0!
	chrM:16526_G_A	1	0.030303	0.989	#DIV/0!																		chrM:7966_C_A	1	0.030303	0.984	#DIV/0!
	chrM:1703_C_C	1	0.030303	0.149	#DIV/0!																		chrM:8029_C_T	1	0.030303	0.994	#DIV/0!
	chrM:1719_G_G	1	0.030303	0.034	#DIV/0!																		chrM:8065_G_A	1	0.030303	0.986	#DIV/0!
	chrM:1943_A_G	1	0.030303	0.986	#DIV/0!																		chrM:8292_G_A	1	0.030303	0.089	#DIV/0!
	chrM:2141_T_C	1	0.030303	0.937	#DIV/0!																		chrM:8448_T_C	1	0.030303	0.957	#DIV/0!
	chrM:2259_C_C	1	0.030303	0.267	#DIV/0!																		chrM:8470_A_G	1	0.030303	0.692	#DIV/0!
	chrM:2259_C_T	1	0.030303	0.77	#DIV/0!																		chrM:8472_C_T	1	0.030303	0.989	#DIV/0!
	chrM:2581_A_A	1	0.030303	0.064	#DIV/0!																		chrM:8477_T_C	1	0.030303	0.989	#DIV/0!
	chrM:2581_A_G	1	0.030303	0.937	#DIV/0!																		chrM:867_C_T	1	0.030303	0.991	#DIV/0!
	chrM:2639_C_T	1	0.030303	0.993	#DIV/0!																		chrM:8818_C_T	1	0.030303	0.981	#DIV/0!
	chrM:2805_A_T	1	0.030303	0.044	#DIV/0!																		chrM:8836_A_G	1	0.030303	0.867	#DIV/0!
	chrM:2882_TAC_T	1	0.030303	0.99	#DIV/0!																		chrM:9050_G_A	1	0.030303	0.388	#DIV/0!
	chrM:2905_A_A	1	0.030303	0.194	#DIV/0!																		chrM:9066_A_G	1	0.030303	0.988	#DIV/0!
	chrM:3116_C_T	1	0.030303	0.99	#DIV/0!																		chrM:9070_T_G	1	0.030303	0.992	#DIV/0!
	chrM:3197_T_T	1	0.030303	0.156	#DIV/0!																		chrM:9078_T_C	1	0.030303	0.971	#DIV/0!
	chrM:3202_T_C	1	0.030303	0.903	#DIV/0!																		chrM:9117_T_C	1	0.030303	0.945	#DIV/0!
	chrM:3202_T_T	1	0.030303	0.152	#DIV/0!																		chrM:9150_A_A	1	0.030303	0.058	#DIV/0!
	chrM:327_C_C	1	0.030303	0.332	#DIV/0!																		chrM:9150_A_G	1	0.030303	0.957	#DIV/0!
	chrM:3421_G_A	1	0.030303	0.987	#DIV/0!																		chrM:9163_G_A	1	0.030303	0.991	#DIV/0!
	chrM:3480_A_G	1	0.030303	0.991	#DIV/0!																		chrM:9196_G_A	1	0.030303	0.991	#DIV/0!
	chrM:3654_C_C	1	0.030303	0.163	#DIV/0!																		chrM:9300_G_A	1	0.030303	0.997	#DIV/0!
	chrM:3654_C_T	1	0.030303	0.885	#DIV/0!																		chrM:9335_C_C	1	0.030303	0.174	#DIV/0!
	chrM:3720_A_A	1	0.030303	0.045	#DIV/0!																		chrM:9335_C_T	1	0.030303	0.754	#DIV/0!
	chrM:3720_A_G	1	0.030303	0.962	#DIV/0!																		chrM:9380_G_A	1	0.030303	0.744	#DIV/0!
	chrM:3915_G_A	1	0.030303	0.985	#DIV/0!																		chrM:9389_A_G	1	0.030303	0.841	#DIV/0!
	chrM:3921_C_A	1	0.030303	0.985	#DIV/0!																		chrM:9448_A_G	1	0.030303	0.84	#DIV/0!
	chrM:4386_T_C	1	0.030303	0.863	#DIV/0!																		chrM:9548_G_A	1	0.030303	0.982	#DIV/0!
	chrM:4386_T_T	1	0.030303	0.142	#DIV/0!																		chrM:961_T_G	1	0.030303	0.937	#DIV/0!
	chrM:4452_T_C	1	0.030303	0.981	#DIV/0!																		chrM:9632_A_G	1	0.030303	0.976	#DIV/0!
	chrM:4580_G_A	1	0.030303	0.916	#DIV/0!																		chrM:9836_T_C	1	0.030303	0.771	#DIV/0!
	chrM:4580_G_G	1	0.030303	0.072	#DIV/0!																		chrM:9836_T_T	1	0.030303	0.113	#DIV/0!
	chrM:4646_T_T	1	0.030303	0.132	#DIV/0!																		rs1569484100	1	0.030303	0.03	#DIV/0!
	chrM:4727_A_G	1	0.030303	0.993	#DIV/0!																		rs199476121	1	0.030303	0.983	#DIV/0!
	chrM:4811_A_G	1	0.030303	0.981	#DIV/0!																		rs199795644	1	0.030303	0.972	#DIV/0!
	chrM:4904_C_C	1	0.030303	0.144	#DIV/0!																		rs200145866	1	0.030303	0.996	#DIV/0!
	chrM:5277_T_C	1	0.030303	0.951	#DIV/0!																		rs527236169	1	0.030303	0.986	#DIV/0!
	chrM:5373_A_A	1	0.030303	0.056	#DIV/0!
	chrM:5373_A_G	1	0.030303	0.952	#DIV/0!
	chrM:5390_A_A	1	0.030303	0.071	#DIV/0!
	chrM:5390_A_G	1	0.030303	0.924	#DIV/0!
	chrM:5426_T_C	1	0.030303	0.96	#DIV/0!
	chrM:5471_G_A	1	0.030303	0.974	#DIV/0!
	chrM:5747_A_G	1	0.030303	0.94	#DIV/0!
	chrM:5785_T_C	1	0.030303	0.988	#DIV/0!
	chrM:5999_T_C	1	0.030303	0.99	#DIV/0!
	chrM:6026_G_A	1	0.030303	0.847	#DIV/0!
	chrM:6045_C_T	1	0.030303	0.977	#DIV/0!
	chrM:6047_A_G	1	0.030303	0.988	#DIV/0!
	chrM:6152_T_C	1	0.030303	0.985	#DIV/0!
	chrM:6546_C_T	1	0.030303	0.983	#DIV/0!
	chrM:6599_A_G	1	0.030303	0.977	#DIV/0!
	chrM:6647_A_A	1	0.030303	0.179	#DIV/0!
	chrM:6647_A_G	1	0.030303	0.725	#DIV/0!
	chrM:7076_A_G	1	0.030303	0.843	#DIV/0!
	chrM:7148_T_C	1	0.030303	0.559	#DIV/0!
	chrM:7148_T_T	1	0.030303	0.244	#DIV/0!
	chrM:72_T_C	1	0.030303	0.979	#DIV/0!
	chrM:7226_G_A	1	0.030303	0.785	#DIV/0!
	chrM:7340_G_A	1	0.030303	0.894	#DIV/0!
	chrM:7340_G_G	1	0.030303	0.124	#DIV/0!
	chrM:746_A_G	1	0.030303	0.154	#DIV/0!
	chrM:7864_C_T	1	0.030303	0.993	#DIV/0!
	chrM:7966_C_A	1	0.030303	0.984	#DIV/0!
	chrM:8029_C_T	1	0.030303	0.994	#DIV/0!
	chrM:8065_G_A	1	0.030303	0.986	#DIV/0!
	chrM:8292_G_A	1	0.030303	0.089	#DIV/0!
	chrM:8448_T_C	1	0.030303	0.957	#DIV/0!
	chrM:8470_A_G	1	0.030303	0.692	#DIV/0!
	chrM:8472_C_T	1	0.030303	0.989	#DIV/0!
	chrM:8477_T_C	1	0.030303	0.989	#DIV/0!
	chrM:867_C_T	1	0.030303	0.991	#DIV/0!
	chrM:8818_C_T	1	0.030303	0.981	#DIV/0!
	chrM:8836_A_G	1	0.030303	0.867	#DIV/0!
	chrM:9050_G_A	1	0.030303	0.388	#DIV/0!
	chrM:9066_A_G	1	0.030303	0.988	#DIV/0!
	chrM:9070_T_G	1	0.030303	0.992	#DIV/0!
	chrM:9078_T_C	1	0.030303	0.971	#DIV/0!
	chrM:9117_T_C	1	0.030303	0.945	#DIV/0!
	chrM:9150_A_A	1	0.030303	0.058	#DIV/0!
	chrM:9150_A_G	1	0.030303	0.957	#DIV/0!
	chrM:9163_G_A	1	0.030303	0.991	#DIV/0!
	chrM:9196_G_A	1	0.030303	0.991	#DIV/0!
	chrM:9300_G_A	1	0.030303	0.997	#DIV/0!
	chrM:9335_C_C	1	0.030303	0.174	#DIV/0!
	chrM:9335_C_T	1	0.030303	0.754	#DIV/0!
	chrM:9380_G_A	1	0.030303	0.744	#DIV/0!
	chrM:9389_A_G	1	0.030303	0.841	#DIV/0!
	chrM:9448_A_G	1	0.030303	0.84	#DIV/0!
	chrM:9548_G_A	1	0.030303	0.982	#DIV/0!
	chrM:961_T_G	1	0.030303	0.937	#DIV/0!
	chrM:9632_A_G	1	0.030303	0.976	#DIV/0!
	chrM:9836_T_C	1	0.030303	0.771	#DIV/0!
	chrM:9836_T_T	1	0.030303	0.113	#DIV/0!
	rs1569484100	1	0.030303	0.03	#DIV/0!
	rs199476121	1	0.030303	0.983	#DIV/0!
	rs199795644	1	0.030303	0.972	#DIV/0!
	rs200145866	1	0.030303	0.996	#DIV/0!
	rs527236169	1	0.030303	0.986	#DIV/0!

## Sheet: All Mut CodingControl  MITOMAP
MutationsCodingControl < MITOMAP < Foswiki											Stand 29.11.2024
Locus	Allele	Position	NucleotideChange	Amino AcidChange	Plasmy Reports(Homo/Hetero)	Disease	Status	GB Freq FL (CR)*‡	GB Seqs FL (CR)*	References
MT-ATP6	m.8573G>A	8573	G-A	G16D	+/-	Patient with suspected mitochondrial disease	Reported by paper as Benign	0.108%(0.000%)	66 (0)	1
MT-ATP6	m.8578C>T	8578	C-T	P18S	+/-	Spinocerebellar ataxia	Reported	0.051%(0.000%)	31 (0)	1
MT-ATP6	m.8597T>C	8597	T-C	I24T	-/+	Leigh Syndrome	Reported	0.028%(0.000%)	17 (0)	2
MT-ATP6	m.8606C>T	8606	C-T	P27L	-/+	Possible association with sepsis	Reported	0.000%(0.000%)	0 (0)	2
MT-ATP6	m.8608C>T	8608	C-T	P28S	+/-	Patient with suspected mitochondrial disease	Reported	0.002%(0.000%)	1 (0)	1
MT-ATP6	m.8611_8612insC	8611	C-CC	frameshift	-/+	Ataxia, microcephaly, developmental delay, intellectual disability	Reported	0.000%(0.000%)	0 (0)	2
MT-ATP6	m.8612T>C	8612	T-C	L29P	+/-	Arm and leg weakness, incontinence, developmental delay, autism, epilepsy	Reported	0.000%(0.000%)	0 (0)	2
MT-ATP6	m.8618_8619insT	8618	T-TT	frameshift	-/+	NARP/cognitive decline+abnormal brain MRI+impaired kidney function	Cfrm [LP]	0.000%(0.000%)	0 (0)	4
MT-ATP6	m.8639T>C	8639	T-C	I38T	+/-	Possible LHON modulator	Reported	0.043%(0.000%)	26 (0)	3
MT-ATP6	m.8668T>C	8668	T-C	W48R	+/-	LHON	Reported	0.059%(0.000%)	36 (0)	1
MT-ATP6	m.8691A>G	8691	A-G	K55K	nr/nr	Infantile mito disease w subclinical hypothyroidism	Reported	0.011%(0.000%)	7 (0)	2
MT-ATP6	m.8719G>A	8719	G-A	G65Term	-/+	Suspected mito disease	Reported [VUS]	0.000%(0.000%)	0 (0)	2
MT-ATP6	m.8723G>T	8723	G-T	R66L	99%/-	Patient with suspected mitochondrial disease	Reported	0.000%(0.000%)	0 (0)	1
MT-ATP6	m.8741T>G	8741	T-G	L72R	-/+	MILS protective factor	Reported	0.000%(0.000%)	0 (0)	1
MT-ATP6	m.8777T>C	8777	T-C	L84P	-/+	Adult-onset cerebellar ataxia	Reported	0.000%(0.000%)	0 (0)	1
MT-ATP6	m.8779C>T	8779	C-T	L85F	+/-	Possible LHON modulator	Reported	0.002%(0.000%)	1 (0)	1
MT-ATP6	m.8782G>A	8782	G-A	G86Term	-/+	Cerebellar ataxia+diabetes+kidney disease / ataxia+myoclonic epilepsy	Reported	0.000%(0.000%)	0 (0)	1
MT-ATP6	m.8783G>A	8783	G-A	G86E	nr/nr	Unspecified suspected mitochondrial disorder	Reported	0.002%(0.000%)	1 (0)	1
MT-ATP6	m.8794C>T	8794	C-T	H90Y	+/-	Exercise Endurance / Coronary Atherosclerosis risk	Reported	2.878%(0.000%)	1759 (0)	2
MT-ATP6	m.8795A>G	8795	A-G	H90R	-/+	MILS protective factor	Reported	0.000%(0.000%)	0 (0)	1
MT-ATP6	m.8806C>G	8806	C-G	P94A	nr/nr	Suspected mito disease	Reported	0.000%(0.000%)	0 (0)	1
MT-ATP6	m.8812A>G	8812	A-G	T96A	-/+	Spinocerebellar ataxia	Reported	0.123%(0.000%)	75 (0)	1
MT-ATP6	m.8821T>G	8821	T-G	S99A	nr/nr	Possible LHON helper variant	Reported	0.000%(0.000%)	0 (0)	1
MT-ATP6	m.8836A>G	8836	A-G	M104V	+/-	LHON	Reported	0.276%(0.000%)	169 (0)	3
MT-ATP6	m.8839G>C	8839	G-C	A105P	-/+	NARP syndrome	Reported [VUS]	0.000%(0.000%)	0 (0)	3
MT-ATP6	m.8843T>C	8843	T-C	I106T	+/-	Patient with suspected mitochondrial disease	Reported by paper as Likely Benign	0.350%(0.000%)	214 (0)	2
MT-ATP6	m.8851T>C	8851	T-C	W109R	+/+	BSN / Leigh syndrome	Cfrm [VUS*]	0.007%(0.000%)	4 (0)	9
MT-ATP6	m.8879G>T	8879	G-T	R118L	-/+	Adult-onset cerebellar ataxia - possible helper mutant for m.8777C	Reported	0.000%(0.000%)	0 (0)	1
MT-ATP6	m.8881T>C	8881	T-C	S119P	nr/nr	Patient with suspected mitochondrial disease	Reported	0.005%(0.000%)	3 (0)	1
MT-ATP6	m.8890A>G	8890	A-G	K122E	-/+	Juvenile-onset metabolic syndrome	Reported	0.000%(0.000%)	0 (0)	1
MT-ATP6	m.8902G>A	8902	G-A	A126T	nr/nr	Suspected mito disease	Reported	0.015%(0.000%)	9 (0)	1
MT-ATP6	m.8909T>C	8909	T-C	F128S	+/-	Recurrent severe kidney disease and multiple systemic dysfunctions	Reported	0.000%(0.000%)	0 (0)	1
MT-ATP6	m.8921G>A	8921	G-A	G132D	+/-	Patient with suspected mitochondrial disease	Reported	0.015%(0.000%)	9 (0)	1
MT-ATP6	m.8932C>T	8932	C-T	P136S	+/-	Prostate tumor / Neuromuscular disorder	Reported [B]	0.401%(0.000%)	245 (0)	3
MT-ATP6	m.8936T>A	8936	T-A	L137H	-/+	Atypical Leigh syndrome	Reported [VUS]	0.002%(0.000%)	1 (0)	1
MT-ATP6	m.8938A>G	8938	A-G	I138V	+/-	Patient with suspected mitochondrial disease	Reported	0.075%(0.000%)	46 (0)	1
MT-ATP6	m.8950G>A	8950	G-A	V142I	+/-	LDYT / Spinocerebellar Ataxia	Reported	0.136%(0.000%)	83 (0)	5
MT-ATP6	m.8951T>C	8951	T-C	V142A	nr/nr	Patient with ataxia	Reported	0.015%(0.000%)	9 (0)	1
MT-ATP6	m.8959G>A	8959	G-A	E145K	+/+	Developmental delay, intellectual disability, low citrilline	Reported	0.005%(0.000%)	3 (0)	2
MT-ATP6	m.8969G>A	8969	G-A	S148N	-/+	Mitochondrial myopathy, lactic acidosis and sideroblastic anemia (MLASA) / IgG nephropathy	Cfrm [LP]	0.002%(0.000%)	1 (0)	7
MT-ATP6	m.8969G>C	8969	G-C	S148T	nr/nr	Suspected mito disease	Reported	0.000%(0.000%)	0 (0)	1
MT-ATP6	m.8975T>C	8975	T-C	L150P	nr/nr	Suspected mito disease	Reported	0.038%(0.000%)	23 (0)	1
MT-ATP6	m.8989G>C	8989	G-C	A155P	-/+	NARP syndrome	Reported	0.000%(0.000%)	0 (0)	3
MT-ATP6	m.8993T>C	8993	T-C	L156P	-/+	NARP / Leigh Disease / MILS / other	Cfrm [P]	0.003%(0.000%)	2 (0)	51
MT-ATP6	m.8993T>G	8993	T-G	L156R	+/+	NARP / Leigh Disease / MILS / other	Cfrm [P]	0.010%(0.000%)	6 (0)	164
MT-ATP6	m.8993TG>CA	8993	TG-CA	L156P	+/+	Developmental delay & myopathy	Cfrm [LP]	0.000%(0.000%)	0 (0)	1
MT-ATP6	m.8999T>C	8999	T-C	V158A	+/-	Patient with suspected mitochondrial disease	Reported	0.015%(0.000%)	9 (0)	2
MT-ATP6	m.9008C>G	9008	C-G	T161S	nr/nr	Suspected mito disease	Reported	0.003%(0.000%)	2 (0)	1
MT-ATP6	m.9010G>A	9010	G-A	A162T	-/+	Unspecified neurological disorder	Reported	0.046%(0.000%)	28 (0)	1
MT-ATP6	m.9016A>G	9016	A-G	I164V	-/+	LHON	Reported	0.021%(0.000%)	13 (0)	3
MT-ATP6	m.9017T>C	9017	T-C	I164T	-/+	Unspecified neurological disorder	Reported	0.023%(0.000%)	14 (0)	1
MT-ATP6	m.9019A>G	9019	A-G	T165A	nr/nr	Suspected mito disease	Reported	0.000%(0.000%)	0 (0)	1
MT-ATP6	m.9025G>A	9025	G-A	G167S	+/-	Motor neuropathy, Leigh-like, colon cancer	Reported	0.067%(0.000%)	41 (0)	3
MT-ATP6	m.9026G>A	9026	G-A	G167D	-/+	Spinocerebellar ataxia / patient with suspected mitochondrial disease	Reported [VUS]	0.005%(0.000%)	3 (0)	4
MT-ATP6	m.9029A>G	9029	A-G	H168R	+/+	LHON-like	Reported	0.002%(0.000%)	1 (0)	5
MT-ATP6	m.9032T>C	9032	T-C	L169P	-/+	NARP / Complex phenotype with microcephaly, ataxia, hearing loss, lactic acidosis	Reported [VUS]	0.000%(0.000%)	0 (0)	4
MT-ATP6	m.9035T>C	9035	T-C	L170P	+/+	Ataxia syndromes	Cfrm [LP]	0.000%(0.000%)	0 (0)	7
MT-ATP6	m.9041A>G	9041	A-G	H172R	-/+	Patient with suspected mitochondrial disease	Reported	0.085%(0.000%)	52 (0)	1
MT-ATP6	m.9049G>A	9049	G-A	G175Term	nr/nr	Unspecified suspected mitochondrial disorder	Reported	0.000%(0.000%)	0 (0)	1
MT-ATP6	m.9055G>A	9055	G-A	A177T	+/-	PD protective factor	Reported [B]	4.198%(0.000%)	2566 (0)	2
MT-ATP6	m.9058A>G	9058	A-G	T178A	+/-	Patients with (1) LVNC cardiomyopathy; (2) autism, intellectual disability, epilepsy	Reported as (1) possible association or as (2) benign	0.054%(0.000%)	33 (0)	2
MT-ATP6	m.9071C>T	9071	C-T	S182L	+/-	Potentially functional variant cosegregating with LHON3635A	Reported	0.026%(0.000%)	16 (0)	1
MT-ATP6	m.9088T>C	9088	T-C	S188P	-/+	Patient with suspected mitochondrial disease	Reported by paper as Likely Benign	0.041%(0.000%)	25 (0)	1
MT-ATP6	m.9098T>C	9098	T-C	I191T	+/-	Predisposition to anti-retroviral mito disease	Reported	0.110%(0.000%)	67 (0)	1
MT-ATP6	m.9101T>C	9101	T-C	I192T	+/-	LHON	Reported	0.101%(0.000%)	62 (0)	9
MT-ATP6	m.9115A>G	9115	A-G	I197V	+/-	Patient with suspected mitochondrial disease	Reported	0.044%(0.000%)	27 (0)	2
MT-ATP6	m.9127_9128del	9127	AT-del	IL-PTerm	-/+	NARP	Reported	0.000%(0.000%)	0 (0)	1
MT-ATP6	m.9133G>A	9133	G-A	E203K	+/-	Patient with suspected mitochondrial disease	Reported	0.007%(0.000%)	4 (0)	1
MT-ATP6	m.9134A>G	9134	A-G	E203G	nr/nr	Hypotonia, lactic acidosis, HCM, IUGR	Reported	0.000%(0.000%)	0 (0)	3
MT-ATP6	m.9139G>A	9139	G-A	A205T	+/-	LHON	Reported - possibly synergistic	0.082%(0.000%)	50 (0)	2
MT-ATP6	m.9152T>C	9152	T-C	I209T	-/+	Patient with suspected mitochondrial disease	Reported [VUS]	0.028%(0.000%)	17 (0)	1
MT-ATP6	m.9154C>T	9154	C-T	Q210Term	-/+	Peripheral neuropathy ataxia IgA nephropathy	Reported	0.000%(0.000%)	0 (0)	3
MT-ATP6	m.9155A>G	9155	A-G	Q210R	-/+	MIDD, renal insufficiency	Cfrm [LP]	0.000%(0.000%)	0 (0)	4
MT-ATP6	m.9155A>T	9155	A-T	Q210L	+/+	Developmental delay, intellectual disability, low citrilline	Reported	0.000%(0.000%)	0 (0)	1
MT-ATP6	m.9166T>C	9166	T-C	F214L	+/+	EXIT+more / bilateral optic neuropathy	Reported	0.000%(0.000%)	0 (0)	2
MT-ATP6	m.9176T>C	9176	T-C	L217P	+/+	FBSN / Leigh Disease / Spinocerebellar Ataxia	Cfrm [P]	0.005%(0.000%)	3 (0)	37
MT-ATP6	m.9176T>G	9176	T-G	L217R	+/+	Leigh Disease / Spastic Paraplegia / Spinocerebellar Ataxia	Cfrm [LP]	0.002%(0.000%)	1 (0)	12
MT-ATP6	m.9185T>C	9185	T-C	L220P	+/+	Leigh Disease / Ataxia syndromes / NARP-like disease / Episodic weakness and Charcot-Marie-Tooth	Cfrm [P]	0.005%(0.000%)	3 (0)	37
MT-ATP6	m.9191T>C	9191	T-C	L222P	-/+	Leigh Disease	Cfrm [LP]	0.000%(0.000%)	0 (0)	5
MT-ATP6	m.9205_9206del	9205	TA-del	Term-M	+/-	Encephalopathy / Seizures / Lacticacidemia	Cfrm [LP]	0.000%(0.000%)	0 (0)	10
MT-ATP8	m.8381A>G	8381	A-G	T6A	+/-	MIDD / LVNC cardiomyopathy-assoc.	Reported	0.026%(0.000%)	16 (0)	3
MT-ATP8	m.8382C>T	8382	C-T	T6I	-/+	Suspected mito disease / optic neuropathy	Reported	0.015%(0.000%)	9 (0)	3
MT-ATP8	m.8393C>T	8393	C-T	P10S	-/+	Reversible brain pseudoatrophy	Reported	0.509%(0.000%)	311 (0)	2
MT-ATP8	m.8403T>C	8403	T-C	I13T	+/-	Episodic weakness and progressive neuropathy	Reported	0.007%(0.000%)	4 (0)	2
MT-ATP8	m.8411A>G	8411	A-G	M16V	+/-	Severe mitochondrial disorder	Reported	0.003%(0.000%)	2 (0)	2
MT-ATP8	m.8412T>C	8412	T-C	M16T	+/-	Possible LHON helper mutation	Reported	0.033%(0.000%)	20 (0)	1
MT-ATP8	m.8414C>T	8414	C-T	L17F	+/-	Increased risk of T2DM and high altitude polycythemia (HAPC) in haplogroup D4 / Longevity	Reported	3.774%(0.000%)	2307 (0)	3
MT-ATP8	m.8418T>C	8418	T-C	L18P	+/-	Severe bilateral optic neuropathy	Reported [VUS]	0.002%(0.000%)	1 (0)	2
MT-ATP8	m.8424T>C	8424	T-C	L20P	nr/nr	Suspected mito disease	Reported	0.000%(0.000%)	0 (0)	2
MT-ATP8	m.8481C>T	8481	C-T	P39L	+/-	Tetralogy of Fallot patient	Reported	0.016%(0.000%)	10 (0)	2
MT-ATP8	m.8490T>C	8490	T-C	M42T	+/-	Peripheral neuropathy of T2DM	Reported	0.041%(0.000%)	25 (0)	5
MT-ATP8	m.8519G>A	8519	G-A	E52K	+/-	Possible susceptibility to bullous pemphigoid	Reported	0.260%(0.000%)	159 (0)	2
MT-ATP8/6	m.8527A>G	8527	A-G	ATP8:K54K ATP6:M1M	+/-	Neuromuscular disorder, possible helper mutation	Reported	0.401%(0.000%)	245 (0)	1
MT-ATP8/6	m.8528T>C	8528	T-C	ATP8:W55R ATP6:M1T	+/+	Infantile cardiomyopathy / hyperammonemia	Cfrm [LP]	0.000%(0.000%)	0 (0)	9
MT-ATP8/6	m.8529G>A	8529	G-A	ATP8:W55Term ATP6:M1M	+/-	Apical HCM	Reported [VUS]	0.000%(0.000%)	0 (0)	2
MT-ATP8/6	m.8551T>C	8551	T-C	ATP8:H62H ATP6:F9L	+/-	Possible LHON helper mutation	Reported	0.029%(0.000%)	18 (0)	1
MT-ATP8/6	m.8558C>T	8558	C-T	ATP8:P65S ATP6:A11V	+/-	Possibly LVNC cardiomyopathy-associated	Reported	0.025%(0.000%)	15 (0)	1
MT-ATP8/6	m.8561C>G	8561	C-G	ATP8:P66A ATP6:P12R	+/+	Ataxia w neuropathy, DM, SNHL, and hypogonadism	Reported	0.000%(0.000%)	0 (0)	1
MT-ATP8/6	m.8561C>T	8561	C-T	ATP8:P66S ATP6:P12L	-/+	Ataxia w psychomotor delay	Reported	0.000%(0.000%)	0 (0)	1
MT-ATP8/6	m.8572G>A	8572	G-A	ATP8:Term69Term ATP6:G16S	+/-	Spinocerebellar ataxia	Reported	0.350%(0.000%)	214 (0)	1
MT-CO1	m.5906G>A	5906	G-A	M1M	-/+	MELAS/Leigh overlap Syndrome	Reported	0.000%(0.000%)	0 (0)	1
MT-CO1	m.5911C>T	5911	C-T	A3V	+/-	Prostate Cancer	Reported	0.424%(0.000%)	259 (0)	1
MT-CO1	m.5913G>A	5913	G-A	D4N	+/-	Prostate Cancer / hypertension	Reported	0.888%(0.000%)	543 (0)	3
MT-CO1	m.5920G>A	5920	G-A	W6Term	-/+	Myoglobinuria / EXIT	Cfrm [LP]	0.000%(0.000%)	0 (0)	4
MT-CO1	m.5935A>G	5935	A-G	N11S	+/-	Prostate Cancer	Reported	0.002%(0.000%)	1 (0)	1
MT-CO1	m.5973G>A	5973	G-A	A24T	+/-	Prostate Cancer	Reported	0.025%(0.000%)	15 (0)	1
MT-CO1	m.6020C>A	6020	C-A	A39A	-/+	Possible association with sepsis	Reported	0.000%(0.000%)	0 (0)	2
MT-CO1	m.6020_6024del	6020	CGAGC-del	AELGQ-AGPATerm	-/+	Motor Neuron Disease	Reported	0.000%(0.000%)	0 (0)	1
MT-CO1	m.6081G>A	6081	G-A	A60T	+/-	Prostate Cancer	Reported	0.002%(0.000%)	1 (0)	1
MT-CO1	m.6145G>A	6145	G-A	W81Term	nr/nr	Unspecified suspected mitochondrial disorder	Reported [VUS]	0.000%(0.000%)	0 (0)	1
MT-CO1	m.6150G>A	6150	G-A	V83I	+/-	Prostate Cancer / POAG (primary open-angle glaucoma) risk factor	Reported	0.412%(0.000%)	252 (0)	3
MT-CO1	m.6253T>C	6253	T-C	M117T	+/-	Prostate Cancer / enriched in POAG cohort	Reported	0.969%(0.000%)	592 (0)	3
MT-CO1	m.6261G>A	6261	G-A	A120T	+/-	Prostate Cancer / LHON	Reported	0.811%(0.000%)	496 (0)	4
MT-CO1	m.6267G>A	6267	G-A	A122T	+/-	Prostate Cancer	Reported	0.149%(0.000%)	91 (0)	1
MT-CO1	m.6285G>A	6285	G-A	V128I	+/-	Prostate Cancer	Reported	0.213%(0.000%)	130 (0)	1
MT-CO1	m.6307A>G	6307	A-G	N135S	./+	Asthenozoospermic infertility	Reported	0.005%(0.000%)	3 (0)	1
MT-CO1	m.6328C>T	6328	C-T	S142F	+/-	EXIT (Exercise Intolerance)	Reported [VUS]	0.000%(0.000%)	0 (0)	2
MT-CO1	m.6340C>T	6340	C-T	T146I	+/-	Prostate Cancer	Reported	0.162%(0.000%)	99 (0)	2
MT-CO1	m.6367T>C	6367	T-C	V155A	-/+	Possible association with sepsis	Reported	0.038%(0.000%)	23 (0)	1
MT-CO1	m.6459T>C	6459	T-C	W186R	+/-	Sepsis susceptibility	Reported	0.000%(0.000%)	0 (0)	2
MT-CO1	m.6474A>G	6474	A-G	T191A	+/-	Maternally inherited childhood epilepsy and ataxia	Reported	0.000%(0.000%)	0 (0)	1
MT-CO1	m.6480G>A	6480	G-A	V193I	+/-	Prostate Cancer / enriched in POAG cohort	Reported	0.255%(0.000%)	156 (0)	4
MT-CO1	m.6489C>A	6489	C-A	L196I	-/+	CO1 deficiency with epilepsia partialis continua	Reported	0.147%(0.000%)	90 (0)	3
MT-CO1	m.6526T>C	6526	T-C	M208T	nr/nr	Developmental delay, hypotonia, myopathy, failure to thrive	Reported [VUS]	0.000%(0.000%)	0 (0)	1
MT-CO1	m.6544A>C	6544	A-C	N214T	-/+	Possible association with sepsis	Reported	0.000%(0.000%)	0 (0)	1
MT-CO1	m.6547T>C	6547	T-C	L215P	-/+	Leigh Syndrome	Reported	0.007%(0.000%)	4 (0)	4
MT-CO1	m.6579G>A	6579	G-A	G226Term	-/+	Leigh Syndrome	Reported	0.000%(0.000%)	0 (0)	1
MT-CO1	m.6597C>A	6597	C-A	Q232K	-/+	MELAS-like syndrome	Reported	0.000%(0.000%)	0 (0)	1
MT-CO1	m.6649C>T	6649	C-T	P249L	-/+	Possible association with sepsis	Reported	0.000%(0.000%)	0 (0)	1
MT-CO1	m.6663A>G	6663	A-G	I254V	+/-	Prostate Cancer	Reported	0.324%(0.000%)	198 (0)	3
MT-CO1	m.6698del	6698	A-del	K-K_frameshift	-/+	Myopathy	Reported	0.000%(0.000%)	0 (0)	1
MT-CO1	m.6708G>A	6708	G-A	G269Term	-/+	MM & Rhabdomyolysis	Reported	0.000%(0.000%)	0 (0)	1
MT-CO1	m.6721T>C	6721	T-C	M273T	-/+	Acquired Idiopathic Sideroblastic Anemia	Reported [VUS]	0.000%(0.000%)	0 (0)	2
MT-CO1	m.6742T>C	6742	T-C	I280T	-/+	Acquired Idiopathic Sideroblastic Anemia	Reported [VUS]	0.000%(0.000%)	0 (0)	2
MT-CO1	m.6860A>C	6860	A-C	K319N	+/-	Dilated Cardiomyopathy	Reported	0.000%(0.000%)	0 (0)	1
MT-CO1	m.6930G>A	6930	G-A	G343Term	-/+	Multisystem Disorder	Cfrm [LP]	0.000%(0.000%)	0 (0)	3
MT-CO1	m.6955G>A	6955	G-A	G351D	+/+	Mild EXIT and MR	Reported	0.002%(0.000%)	1 (0)	1
MT-CO1	m.6962G>A	6962	G-A	L353L	+/-	Possible helper variant for 15927A	Reported	2.367%(0.000%)	1447 (0)	1
MT-CO1	m.7023G>A	7023	G-A	V374M	-/+	MELAS-like syndrome	Reported	0.002%(0.000%)	1 (0)	1
MT-CO1	m.7041G>A	7041	G-A	V380I	+/-	Prostate Cancer	Reported	0.010%(0.000%)	6 (0)	1
MT-CO1	m.7065G>A	7065	G-A	A388T	-/+	Possible association with sepsis	Reported	0.000%(0.000%)	0 (0)	2
MT-CO1	m.7080T>C	7080	T-C	F393L	+/-	Prostate Cancer	Reported	0.111%(0.000%)	68 (0)	1
MT-CO1	m.7083A>G	7083	A-G	I394V	+/-	Prostate Cancer	Reported	0.026%(0.000%)	16 (0)	1
MT-CO1	m.7158A>G	7158	A-G	I419V	+/-	Prostate Cancer	Reported	0.075%(0.000%)	46 (0)	1
MT-CO1	m.7222A>G	7222	A-G	Y440C	nr/nr	Mitochondrial myopathy	Reported [VUS]	0.000%(0.000%)	0 (0)	2
MT-CO1	m.7299A>G	7299	A-G	M466V	+/-	LHON	Reported	0.142%(0.000%)	87 (0)	1
MT-CO1	m.7305A>C	7305	A-C	M468L	+/-	Prostate Cancer	Reported	0.000%(0.000%)	0 (0)	1
MT-CO1	m.7379G>A	7379	G-A	L492L	-/+	Possible association with sepsis	Reported	0.038%(0.000%)	23 (0)	1
MT-CO1	m.7402del	7402	C-del	frameshift	-/+	Isolated complex IV deficiency	Reported	0.000%(0.000%)	0 (0)	1
MT-CO1	m.7443A>G	7443	A-G	Term514G	+/-	DEAF	Reported [VUS]	0.002%(0.000%)	1 (0)	4
MT-CO1	m.7444G>A	7444	G-A	Term514K	+/-	LHON / SNHL / DEAF modulator	Reported [LB]	0.348%(0.000%)	213 (0)	40
MT-CO1	m.7445A>C	7445	A-C	Term514S	+/-	DEAF	Reported [VUS]	0.028%(0.000%)	17 (0)	10
MT-CO1	m.7445A>G	7445	A-G	Term514Term	+/+	SNHL	Cfrm [P]	0.002%(0.000%)	1 (0)	45
MT-CO1	m.7445A>T	7445	A-T	Term514S	+/-	SNHL	Reported [VUS]	0.005%(0.000%)	3 (0)	1
MT-CO2	m.7587T>C	7587	T-C	M1T	-/+	Mitochondrial Encephalomyopathy	Cfrm [LP]	0.000%(0.000%)	0 (0)	2
MT-CO2	m.7598G>A	7598	G-A	A5T	-/+	Possible LHON helper variant	Reported	1.041%(0.000%)	636 (0)	2
MT-CO2	m.7623C>T	7623	C-T	T13I	+/-	LHON	Reported	0.000%(0.000%)	0 (0)	1
MT-CO2	m.7630del	7630	T-del	frameshift	-/+	MELAS	Reported	0.000%(0.000%)	0 (0)	1
MT-CO2	m.7637G>A	7637	G-A	E18K	-/+	PD risk factor / neurological impairment	Reported [VUS]	0.003%(0.000%)	2 (0)	2
MT-CO2	m.7671T>A	7671	T-A	M29K	-/+	MM	Reported [VUS]	0.000%(0.000%)	0 (0)	2
MT-CO2	m.7695T>C	7695	T-C	L37P	-/+	Cerebellar and pyramidal syndrome with cognitive impairment	Reported	0.000%(0.000%)	0 (0)	1
MT-CO2	m.7697G>A	7697	G-A	V38I	+/-	Possible HCM susceptibility, high altitude adaptation	Reported	0.509%(0.000%)	311 (0)	5
MT-CO2	m.7706G>A	7706	G-A	A41T	+/+	Alpers-Huttenlocher-like	Reported	0.018%(0.000%)	11 (0)	2
MT-CO2	m.7749T>C	7749	T-C	I55T	-/+	Possible association with sepsis	Reported	0.003%(0.000%)	2 (0)	2
MT-CO2	m.7859G>A	7859	G-A	D92N	+/-	Progressive Encephalomyopathy	Reported	0.278%(0.000%)	170 (0)	1
MT-CO2	m.7868C>T	7868	C-T	L95F	+/-	LHON	Reported - possibly synergistic	0.023%(0.000%)	14 (0)	1
MT-CO2	m.7877A>C	7877	A-C	K98Q	+/-	PEG glaucoma	Reported	0.000%(0.000%)	0 (0)	1
MT-CO2	m.7887G>A	7887	G-A	G101D	-/+	Cerebellar ataxia + neuropathy + exercise intolerance	Reported	0.000%(0.000%)	0 (0)	1
MT-CO2	m.7896G>A	7896	G-A	W104Term	-/+	Multisystem Disorder	Cfrm [P]	0.000%(0.000%)	0 (0)	3
MT-CO2	m.7943T>C	7943	T-C	S120P	-/+	Possible association with sepsis	Reported	0.000%(0.000%)	0 (0)	2
MT-CO2	m.7965T>C	7965	T-C	F127S	./+	Hepatic failure / COX deficiency	Reported	0.002%(0.000%)	1 (0)	3
MT-CO2	m.7970G>T	7970	G-T	E129Term	-/+	Encephalopathy	Reported	0.000%(0.000%)	0 (0)	1
MT-CO2	m.7989T>C	7989	T-C	L135P	-/+	Rhabdomyolysis	Reported [VUS]	0.000%(0.000%)	0 (0)	2
MT-CO2	m.8010T>C	8010	T-C	V142A	-/+	Developmental delay, ataxia, seizure, hypotonia, lactic acidosis	Reported	0.003%(0.000%)	2 (0)	1
MT-CO2	m.8021A>G	8021	A-G	I146V	+/-	Asthenozoospermia	Reported	0.007%(0.000%)	4 (0)	1
MT-CO2	m.8042_8043del	8042	AT-del	frameshift	-/+	Lactic Acidosis	Reported [VUS]	0.000%(0.000%)	0 (0)	1
MT-CO2	m.8078G>A	8078	G-A	V165I	+/-	DEAF	Reported	0.046%(0.000%)	28 (0)	2
MT-CO2	m.8088del	8088	T-del	frameshift	-/+	Mitochondrial myopathy with complex IV deficiency	Cfrm [LP]	0.000%(0.000%)	0 (0)	1
MT-CO2	m.8108A>G	8108	A-G	I175V	+/-	SNHL	Reported	0.121%(0.000%)	74 (0)	1
MT-CO2	m.8119del	8119	T-del	frameshift	-/+	Biliary atresia	Reported	0.000%(0.000%)	0 (0)	1
MT-CO2	m.8156del	8156	G-del	frameshift	-/+	Multi-system mitochondrial disorder	Reported	0.000%(0.000%)	0 (0)	1
MT-CO2	m.8163A>G	8163	A-G	Y193C	-/+	Late-onset cerebellar ataxia	Reported	0.000%(0.000%)	0 (0)	1
MT-CO2	m.8231C>A	8231	C-A	L216M	-/+	Coronary artery disease risk factor	Reported	0.000%(0.000%)	0 (0)	1
MT-CO2	m.8241T>G	8241	T-G	F219C	-/+	MIDD+retinopathy	Conflicting reports	0.000%(0.000%)	0 (0)	2
MT-CO2	m.8249G>A	8249	G-A	G222Term	+/-	Mitochondrial myopathy	Reported	0.000%(0.000%)	0 (0)	2
MT-CO3	m.9237G>A	9237	G-A	V11M	na/na	Mitochondrial Respiratory Chain Disorder	Reported	0.000%(0.000%)	0 (0)	1
MT-CO3	m.9247G>C	9247	G-C	S14T	nr/nr	MELAS	Reported	0.000%(0.000%)	0 (0)	1
MT-CO3	m.9266G>T	9266	G-T	G20G	-/+	Possible association with sepsis	Reported	0.002%(0.000%)	1 (0)	2
MT-CO3	m.9267G>C	9267	G-C	A21P	-/+	MIDD	Reported	0.000%(0.000%)	0 (0)	1
MT-CO3	m.9331T>C	9331	T-C	L42P	+/-	Failure to thrive with metabolic acidosis, cognitive impairment, optic atrophy	Reported	0.002%(0.000%)	1 (0)	1
MT-CO3	m.9379G>A	9379	G-A	W58Term	-/+	MM w lactic acidosis	Reported [VUS]	0.000%(0.000%)	0 (0)	1
MT-CO3	m.9387G>A	9387	G-A	V61M	-/+	Asthenozoospermia	Reported	0.000%(0.000%)	0 (0)	1
MT-CO3	m.9399A>G	9399	A-G	S65G	nr/nr	Patient with epilepsy, myopathy, hypoacusis, psychiatric disorders	Reported	0.002%(0.000%)	1 (0)	1
MT-CO3	m.9403C>A	9403	C-A	T66K	-/+	Possible association with sepsis	Reported	0.000%(0.000%)	0 (0)	1
MT-CO3	m.9415A>G	9415	A-G	H70R	-/+	Possible association with sepsis	Reported	0.000%(0.000%)	0 (0)	1
MT-CO3	m.9438G>A	9438	G-A	G78S	+/-	LHON / gout	Conflicting reports	1.245%(0.000%)	761 (0)	14
MT-CO3	m.9444C>T	9444	C-T	R80W	+/-	Possible LHON helper mutation	Reported	0.002%(0.000%)	1 (0)	1
MT-CO3	m.9478T>C	9478	T-C	V91A	-/+	Leigh Disease	Reported [VUS]	0.036%(0.000%)	22 (0)	3
MT-CO3	m.9480_9494del	9480	TTTTTCTTCGCAGGA-del	FFFAG-del	-/+	Myoglobinuria	Cfrm [LP], alt locus at 9487del15	0.000%(0.000%)	0 (0)	5
MT-CO3	m.9487_9501del	9487	TCGCAGGATTTTTCT-del	FFAGFF-del	-/+	Myoglobinuria	alt loc to 9480del15 [LP]	0.000%(0.000%)	0 (0)	1
MT-CO3	m.9490C>T	9490	C-T	A95V	+/-	Gout	Reported	0.039%(0.000%)	24 (0)	1
MT-CO3	m.9537_9538insC	9537	C-CC	frameshift	+/-	Leigh Disease	Cfrm [LP]	0.000%(0.000%)	0 (0)	2
MT-CO3	m.9544G>A	9544	G-A	G113E	nr/nr	Sporadic bilateral optic neuropathy	Reported	0.000%(0.000%)	0 (0)	1
MT-CO3	m.9553G>A	9553	G-A	W116Term	-/+	Adult-onset MELAS	Reported	0.000%(0.000%)	0 (0)	1
MT-CO3	m.9559del	9559	C-del	frameshift	-/+	Rhabdomyolysis	Reported	0.000%(0.000%)	0 (0)	1
MT-CO3	m.9660A>C	9660	A-C	M152L	+/-	LHON	Reported	0.000%(0.000%)	0 (0)	1
MT-CO3	m.9738G>T	9738	G-T	A178S	+/-	LHON	Reported	0.000%(0.000%)	0 (0)	1
MT-CO3	m.9789T>C	9789	T-C	S195P	-/+	Myopathy	Reported	0.000%(0.000%)	0 (0)	1
MT-CO3	m.9804G>A	9804	G-A	A200T	+/+	LHON / MS	Reported [VUS]	0.296%(0.000%)	181 (0)	13
MT-CO3	m.9856T>C	9856	T-C	I217T	+/-	LVNC cardiomyopathy / gout	Reported	0.034%(0.000%)	21 (0)	2
MT-CO3	m.9861T>C	9861	T-C	F219L	+/-	AD	Reported	0.208%(0.000%)	127 (0)	1
MT-CO3	m.9907G>A	9907	G-A	G234D	-/+	Cavitating leukodystrophy	Reported	0.000%(0.000%)	0 (0)	1
MT-CO3	m.9921G>A	9921	G-A	A239T	+/-	Possible LHON helper mutation	Reported	0.110%(0.000%)	67 (0)	1
MT-CO3	m.9952G>A	9952	G-A	W249Term	-/+	Mitochondrial Encephalopathy	Cfrm [LP]	0.000%(0.000%)	0 (0)	1
MT-CO3	m.9957T>C	9957	T-C	F251L	-/+	PEM / MELAS / NAION / HCM / gout	Reported	0.077%(0.000%)	47 (0)	9
MT-CO3	m.9966G>A	9966	G-A	V254I	nr/nr	LHON possible helper variant	Reported	0.656%(0.000%)	401 (0)	1
MT-CO3	m.9972A>C	9972	A-C	I256L	-/+	EXIT & APS2 - possible link	Reported	0.003%(0.000%)	2 (0)	1
MT-CO3	m.9984G>A	9984	G-A	G260Term	nr/nr	Suspected mito disease	Reported	0.000%(0.000%)	0 (0)	2
MT-CR	m.72T>C	72	T-C	noncoding	nr/nr	Protective factor for stroke risk (hg V)	Reported	1.837%(0.798%)	1123 (642)	1
MT-CR	m.114C>T	114	C-T	noncoding	+/-	BD-associated	Reported	0.429%(0.152%)	262 (122)	1
MT-CR	m.146T>C	146	T-C	noncoding	+/-	Absence of Endometriosis	Reported	18.853%(12.591%)	11524 (10127)	1
MT-CR	m.150C>T	150	C-T	noncoding	+/+	Longevity / Cervical Carcinoma / HPV infection risk	Conflicting reports	12.961%(9.378%)	7922 (7543)	9
MT-CR	m.195T>C	195	T-C	noncoding	+/+	BD-associated / melanoma pts	Reported	18.945%(11.626%)	11580 (9351)	3
MT-CR	m.309_310insC	309	C-CC	noncoding	nr/nr	AD-weakly associated	Reported	1.137%(1.220%)	695 (981)	1
MT-CR	m.309_310insCC	309	C-CCC	noncoding	nr/nr	Higher in melanoma patient group	Reported	0.399%(0.046%)	244 (37)	1
MT-CR	m.310T>C	310	T-C	noncoding	/	Possible protective factor for normal tension glaucoma	Reported	40.038%(28.811%)	24473 (23173)	1
MT-CR	m.315_316insC	315	C-CC	noncoding	nr/nr	Melanoma patients	Reported	30.217%(20.522%)	18470 (16506)	1
MT-CR	m.351A>G	351	A-G	noncoding	nr/nr	Patient with CPEO	Reported	0.000%(0.002%)	0 (2)	1
MT-CR	m.499G>A	499	G-A	noncoding	+/-	Endometriosis / possible protective factor for high altitude sicknes	Reported	3.794%(2.065%)	2319 (1661)	2
MT-CR	m.547A>T	547	A-T	noncoding	+/-	Tubulointerstitial kidney disease	Reported	0.000%(0.000%)	0 (0)	1
MT-CR	m.573_574insCC	573	C-CCC	noncoding	+/-	Absence of Endometriosis	Reported	1.086%(0.027%)	664 (22)	1
MT-CR	m.576A>G	576	A-G	noncoding MT-TF precursor	nr/nr	Hearing loss patient	Reported	0.005%(0.012%)	3 (10)	1
MT-CR	m.16051A>G	16051	A-G	noncoding	nr/nr	Possible susceptibility to bullous pemphigoid	Reported	2.570%(2.492%)	1571 (2004)	1
MT-CR	m.16081A>G	16081	A-G	noncoding	-/+	Cyclic Vomiting Syndrome	Reported	0.003%(0.039%)	2 (31)	1
MT-CR	m.16093T>C	16093	T-C	noncoding	-/+	Cyclic Vomiting Syndrome / Increased risk of breast cancer	Reported	5.783%(6.463%)	3535 (5198)	3
MT-CR	m.16129G>A	16129	G-A	noncoding	-/+	Cyclic Vomiting Syndrome with Migraine	Reported	12.892%(15.228%)	7880 (12248)	1
MT-CR	m.16162A>G	16162	A-G	noncoding	nr/nr	Possible susceptibility to bullous pemphigoid	Reported	1.819%(1.869%)	1112 (1503)	1
MT-CR	m.16176C>T	16176	C-T	noncoding	-/+	Cyclic Vomiting Syndrome with Migraine	Reported	0.795%(0.760%)	486 (611)	1
MT-CR	m.16183A>C	16183	A-C	noncoding	nr/+	Melanoma patients	Reported	12.712%(15.238%)	7770 (12256)	1
MT-CR	m.16188_16189insC	16188	C-CC	noncoding	-/+	Possible association with sepsis	Reported	0.041%(0.270%)	25 (217)	1
MT-CR	m.16189T>C	16189	T-C	noncoding	+/-	Diabetes / Cardiomyopathy /cancer risk / mtDNA copy nbr / Metabolic Syndrome / Melanoma patients	Reported	24.532%(25.843%)	14995 (20786)	34
MT-CR	m.16192C>T	16192	C-T	noncoding	nr/nr	Melanoma patients	Reported	4.367%(4.204%)	2669 (3381)	1
MT-CR	m.16217T>C	16217	T-C	noncoding	+/-	Endometriosis	Reported	6.937%(6.817%)	4240 (5483)	1
MT-CR	m.16263T>C	16263	T-C	noncoding	nr/nr	Possible susceptibility to bullous pemphigoid	Reported	0.947%(0.531%)	579 (427)	1
MT-CR	m.16270C>T	16270	C-T	noncoding	nr/nr	Melanoma patients	Reported	4.962%(3.104%)	3033 (2497)	1
MT-CR	m.16298T>C	16298	T-C	noncoding	nr/nr	Protective factor for stroke risk (hg V)	Reported	6.791%(7.016%)	4151 (5643)	1
MT-CR	m.16300A>G	16300	A-G	noncoding	+/-	BD-associated	Reported	0.509%(0.653%)	311 (525)	2
MT-CR	m.16318A>C	16318	A-C	noncoding	nr/nr	Non-alcoholic steatohepatitis - potential for association	Reported	0.177%(0.147%)	108 (118)	1
MT-CR	m.16390G>A	16390	G-A	noncoding	+/-	POAG - potential for association	Reported	5.394%(5.826%)	3297 (4686)	3
MT-CR	m.16519=	16519	T-T	noncoding	+/-	Cyclic Vomiting Syndrome with Migraine /metastasis	Reported	37.733%(0.000%)	23064 (0)	4
MT-CYB	m.14783T>C	14783	T-C	L13L	nr/nr	Possible role in high altitude sickness	Reported	20.308%(0.000%)	12413 (0)	1
MT-CYB	m.14787_14790del	14787	TTAA-del	frameshift	-/+	PD / MELAS	Cfrm [LP]	0.000%(0.000%)	0 (0)	1
MT-CYB	m.14831G>A	14831	G-A	A29T	+/-	LHON	Reported	0.188%(0.000%)	115 (0)	3
MT-CYB	m.14841A>G	14841	A-G	N32S	-/+	LHON helper mut.	Reported	0.034%(0.000%)	21 (0)	1
MT-CYB	m.14846G>A	14846	G-A	G34S	-/+	EXIT / possibly antiatherogenic, poss. myocardial infarction association	Reported [VUS]	0.000%(0.000%)	0 (0)	9
MT-CYB	m.14849T>C	14849	T-C	S35P	-/+	EXIT / Septo-Optic Dysplasia	Cfrm [VUS*]	0.000%(0.000%)	0 (0)	3
MT-CYB	m.14864T>C	14864	T-C	C40R	-/+	MELAS	Reported	0.005%(0.000%)	3 (0)	1
MT-CYB	m.14894T>C	14894	T-C	F50L	nr/nr	LHON	Reported	0.013%(0.000%)	8 (0)	1
MT-CYB	m.14970A>G	14970	A-G	Y75C	nr/nr	LHON	Reported	0.011%(0.000%)	7 (0)	1
MT-CYB	m.15024G>A	15024	G-A	C93Y	+/-	Possible DEAF modifier	Reported	0.061%(0.000%)	37 (0)	2
MT-CYB	m.15043G>A	15043	G-A	G99G	+/-	MDD-associated / possible factor in high altitude sickness	Reported	22.696%(0.000%)	13873 (0)	3
MT-CYB	m.15059G>A	15059	G-A	G105Term	-/+	MM / carotid atherosclerosis risk / essential hypertension	Reported	0.000%(0.000%)	0 (0)	7
MT-CYB	m.15060G>A	15060	G-A	G105E	+/-	Mitochondrial Respiratory Chain Disorder	Reported	0.000%(0.000%)	0 (0)	1
MT-CYB	m.15077G>A	15077	G-A	E111K	+/-	DEAF / LHON / helper mutation for maternally inherited hypertension	Reported	0.218%(0.000%)	133 (0)	4
MT-CYB	m.15084G>A	15084	G-A	W113Term	-/+	EXIT	Reported	0.000%(0.000%)	0 (0)	2
MT-CYB	m.15092G>A	15092	G-A	G116S	-/+	MELAS	Reported	0.000%(0.000%)	0 (0)	1
MT-CYB	m.15150G>A	15150	G-A	W135Term	-/+	EXIT	Cfrm [LP]	0.000%(0.000%)	0 (0)	1
MT-CYB	m.15153G>A	15153	G-A	G136D	-/+	Suspected mito disease	Reported	0.010%(0.000%)	6 (0)	1
MT-CYB	m.15158A>G	15158	A-G	M138V	-/+	Suspected mito disease	Reported	0.000%(0.000%)	0 (0)	1
MT-CYB	m.15168G>A	15168	G-A	W141Term	-/+	EXIT	Reported	0.000%(0.000%)	0 (0)	2
MT-CYB	m.15170G>A	15170	G-A	G142Term	-/+	EXIT	Reported	0.000%(0.000%)	0 (0)	1
MT-CYB	m.15197T>C	15197	T-C	S151P	-/+	EXIT	Reported [VUS]	0.000%(0.000%)	0 (0)	2
MT-CYB	m.15200G>T	15200	G-T	A152S	-/+	Possible factor in sepsis	Reported	0.000%(0.000%)	0 (0)	1
MT-CYB	m.15209T>C	15209	T-C	Y155H	+/-	Prader-Willi syndrome	Reported	0.011%(0.000%)	7 (0)	1
MT-CYB	m.15215G>A	15215	G-A	G157Term	nr/nr	MELAS	Reported	0.000%(0.000%)	0 (0)	1
MT-CYB	m.15218A>G	15218	A-G	T158A	+/-	Possible LHON modulator	Reported	1.795%(0.000%)	1097 (0)	1
MT-CYB	m.15234G>A	15234	G-A	W163Term	nr/nr	Leigh stroke-like leukodystrophy	Reported	0.000%(0.000%)	0 (0)	1
MT-CYB	m.15236A>G	15236	A-G	I164V	nr/nr	Possible LHON helper (one 11778 patient)	Reported	1.423%(0.000%)	870 (0)	1
MT-CYB	m.15237T>C	15237	T-C	I164T	+/-	Potentially functional variant cosegregating with LHON3635A	Reported	0.011%(0.000%)	7 (0)	1
MT-CYB	m.15242G>A	15242	G-A	G166Term	-/+	Mitochondrial Encephalomyopathy	Cfrm [LP]	0.000%(0.000%)	0 (0)	2
MT-CYB	m.15243G>A	15243	G-A	G166E	-/+	HCM	Reported	0.000%(0.000%)	0 (0)	3
MT-CYB	m.15246G>A	15246	G-A	G167D	-/+	Mitochondrial Respiratory Chain Disorder	Reported	0.000%(0.000%)	0 (0)	1
MT-CYB	m.15256A>G	15256	A-G	V170V	+/-	Peripheral neuropathy of T2 diabetes	Reported	0.007%(0.000%)	4 (0)	1
MT-CYB	m.15257G>A	15257	G-A	D171N	+/-	LHON	Conflicting reports	1.528%(0.000%)	934 (0)	46
MT-CYB	m.15287T>C	15287	T-C	F181L	-/+	Possible DEAF helper mut.	Reported; hg I6a & H10c marker	0.177%(0.000%)	108 (0)	2
MT-CYB	m.15301G>A	15301	G-A	L185L	nr/nr	Possible factor in high altitude sickness, LHON	Reported	27.138%(0.000%)	16588 (0)	2
MT-CYB	m.15324C>G	15324	C-G	A193G	nr/nr	Possible LHON helper (one 11778 patient)	Reported	0.000%(0.000%)	0 (0)	1
MT-CYB	m.15350G>A	15350	G-A	E202K	-/+	Possible sepsis factor	Reported	0.000%(0.000%)	0 (0)	2
MT-CYB	m.15395A>G	15395	A-G	K217E	+/-	Possible LHON factor	Reported	0.003%(0.000%)	2 (0)	1
MT-CYB	m.15436C>A	15436	C-A	L230L	nr/nr	Possible role in high altitude sickness	Reported	0.005%(0.000%)	3 (0)	1
MT-CYB	m.15453T>C	15453	T-C	L236P	+/-	Isolated complex III deficiency	Reported	0.018%(0.000%)	11 (0)	1
MT-CYB	m.15485C>T	15485	C-T	P247S	nr/nr	Suspected mitochondrial disorder	Reported	0.000%(0.000%)	0 (0)	1
MT-CYB	m.15497G>A	15497	G-A	G251S	+/-	EXIT / Obesity	Reported	0.553%(0.000%)	338 (0)	5
MT-CYB	m.15498_15521del	15498	24bp_deletion	GDPDNYTL-del	-/+	EXIT	Reported	0.000%(0.000%)	0 (0)	2
MT-CYB	m.15498G>A	15498	G-A	G251D	-/+	DEAF / Infantile histiocytoid cardiomyopathy	Reported	0.025%(0.000%)	15 (0)	8
MT-CYB	m.15579A>G	15579	A-G	Y278C	-/+	Multisystem Disorder, EXIT	Cfrm [VUS*]	0.000%(0.000%)	0 (0)	5
MT-CYB	m.15615G>A	15615	G-A	G290D	-/+	EXIT / Antimycin resistance	Reported	0.000%(0.000%)	0 (0)	4
MT-CYB	m.15620C>A	15620	C-A	L292I	-/+	Leigh Syndrome helper mut	Reported	0.000%(0.000%)	0 (0)	1
MT-CYB	m.15635T>C	15635	T-C	S297P	+/-	Polyvisceral failure	Reported	0.003%(0.000%)	2 (0)	1
MT-CYB	m.15649_15666del	15649	18bp_deletion	ILAMIP-del	-/+	Multisystem Disorder, EXIT	Reported	0.000%(0.000%)	0 (0)	1
MT-CYB	m.15662A>G	15662	A-G	I306V	+/+	Complex mitochondriopathy-associated	Reported	0.332%(0.000%)	203 (0)	1
MT-CYB	m.15674T>C	15674	T-C	S310P	+/-	LHON	Reported	0.272%(0.000%)	166 (0)	2
MT-CYB	m.15693T>C	15693	T-C	M316T	+/-	Possibly LVNC cardiomyopathy-associated	Reported	1.250%(0.000%)	764 (0)	1
MT-CYB	m.15699G>C	15699	G-C	R318P	-/+	Muscle Weakness SNHL and Migraine	Reported	0.000%(0.000%)	0 (0)	2
MT-CYB	m.15723G>A	15723	G-A	W326Term	-/+	EXIT	Reported	0.000%(0.000%)	0 (0)	1
MT-CYB	m.15761G>A	15761	G-A	G339Term	/+	MM	Reported	0.000%(0.000%)	0 (0)	1
MT-CYB	m.15762G>A	15762	G-A	G339E	-/+	MM	Reported	0.000%(0.000%)	0 (0)	1
MT-CYB	m.15773G>A	15773	G-A	V343M	+/-	LHON	Reported - possibly synergistic	0.121%(0.000%)	74 (0)	1
MT-CYB	m.15784T>C	15784	T-C	P346P	+/-	POAG - potential for association	Reported	3.292%(0.000%)	2012 (0)	3
MT-CYB	m.15800C>T	15800	C-T	Q352Term	-/+	EXIT / Myopathy	Reported	0.000%(0.000%)	0 (0)	2
MT-CYB	m.15804T>C	15804	T-C	V353A	+/-	Fibromyalgia	Reported	0.062%(0.000%)	38 (0)	2
MT-CYB	m.15812G>A	15812	G-A	V356M	+/-	LHON	Reported / Secondary	0.839%(0.000%)	513 (0)	21
MT-ND1	m.3308T>C	3308	T-C	M1T	-/+	MELAS / DEAF enhancer / hypertension / LVNC / putative LHON	Reported - possibly synergistic; hg L1b and A2i marker	0.697%(0.000%)	426 (0)	16
MT-ND1	m.3308T>G	3308	T-G	M1Term	+/+	Sudden Infant Death	Reported	0.010%(0.000%)	6 (0)	1
MT-ND1	m.3310C>T	3310	C-T	P2S	+/+	Diabetes / HCM	Reported	0.021%(0.000%)	13 (0)	7
MT-ND1	m.3316G>A	3316	G-A	A4T	+/-	Diabetes / LHON / PEO / vascular dementia	Reported; hg D1 D2 M33 R30 marker	0.939%(0.000%)	574 (0)	22
MT-ND1	m.3335T>C	3335	T-C	I10T	+/-	LHON	Reported	0.100%(0.000%)	61 (0)	1
MT-ND1	m.3336T>C	3336	T-C	I10I	-/+	Carotid atherosclerosis risk	Reported	0.370%(0.000%)	226 (0)	3
MT-ND1	m.3337G>A	3337	G-A	V11M	+/-	Cardiomyopathy	Reported - possibly synergistic	0.164%(0.000%)	100 (0)	2
MT-ND1	m.3340C>T	3340	C-T	P12S	+/-	Encephaloneuromyopathy	Reported	0.005%(0.000%)	3 (0)	3
MT-ND1	m.3365T>C	3365	T-C	L20P	-/+	EXIT	Reported	0.000%(0.000%)	0 (0)	1
MT-ND1	m.3376G>A	3376	G-A	E24K	+/+	LHON MELAS overlap	Cfrm [VUS*]	0.000%(0.000%)	0 (0)	3
MT-ND1	m.3380G>A	3380	G-A	R25Q	-/+	MELAS	Reported [VUS]	0.003%(0.000%)	2 (0)	2
MT-ND1	m.3388C>A	3388	C-A	L28M	nr/nr	Materally Inherited Nonsyndromic Deafness	Reported	0.049%(0.000%)	30 (0)	1
MT-ND1	m.3391G>A	3391	G-A	G29S	+/-	LHON	Reported	0.088%(0.000%)	54 (0)	1
MT-ND1	m.3394T>C	3394	T-C	Y30H	+/-	LHON / Diabetes / CPTdeficiency / high altitude adaptation	Reported [VUS] -population dependent; hg M9 marker	1.314%(0.000%)	803 (0)	48
MT-ND1	m.3395A>G	3395	A-G	Y30C	+/+	LHON / HCM with hearing loss	Reported	0.047%(0.000%)	29 (0)	10
MT-ND1	m.3396T>C	3396	T-C	Y30Y	+/-	NSHL / MIDD	Reported / Unclear	0.751%(0.000%)	459 (0)	2
MT-ND1	m.3397A>G	3397	A-G	M31V	+/-	ADPD / possibly LVNC-cardiomyopathy associated / resistance to high altitude pulmonary edema	Reported	0.275%(0.000%)	168 (0)	12
MT-ND1	m.3398T>C	3398	T-C	M31T	+/-	DMDF+HCM / GDM / possibly LVNC cardiomyopathy-associated	Reported	0.440%(0.000%)	269 (0)	5
MT-ND1	m.3399A>T	3399	A-T	M31I	+/-	Gestational Diabetes (GDM)	Reported	0.043%(0.000%)	26 (0)	1
MT-ND1	m.3407G>A	3407	G-A	R34H	+/-	HCM / Muscle involvement	Conflicting reports	0.002%(0.000%)	1 (0)	4
MT-ND1	m.3418A>G	3418	A-G	N38D	+/-	AMegL	Reported	0.002%(0.000%)	1 (0)	2
MT-ND1	m.3421G>A	3421	G-A	V39I	+/-	MIDD	Reported	0.131%(0.000%)	80 (0)	2
MT-ND1	m.3437G>A	3437	G-A	G44E	-/+	Mitochondrial myopathy, EXIT	Reported	0.000%(0.000%)	0 (0)	1
MT-ND1	m.3460G>A	3460	G-A	A52T	+/+	LHON	Cfrm [P]	0.051%(0.000%)	31 (0)	228
MT-ND1	m.3461C>T	3461	C-T	A52V	nr/nr	LHON	Reported	0.000%(0.000%)	0 (0)	2
MT-ND1	m.3472T>C	3472	T-C	F56L	+/+	LHON	Reported	0.008%(0.000%)	5 (0)	7
MT-ND1	m.3481G>A	3481	G-A	E59K	-/+	MELAS / Progressive Encephalomyopathy	Cfrm [LP]	0.000%(0.000%)	0 (0)	5
MT-ND1	m.3488T>C	3488	T-C	L61P	+/-	LHON	Reported	0.002%(0.000%)	1 (0)	1
MT-ND1	m.3496G>T	3496	G-T	A64S	+/-	LHON	Reported / Secondary	0.018%(0.000%)	11 (0)	3
MT-ND1	m.3497C>T	3497	C-T	A64V	+/-	LHON	Reported / Secondary	0.344%(0.000%)	210 (0)	6
MT-ND1	m.3502T>C	3502	T-C	S66P	-/+	MELAS / MM w reversible COX deficiency	Reported [VUS]	0.000%(0.000%)	0 (0)	1
MT-ND1	m.3548T>C	3548	T-C	I81T	nr/nr	Possible LHON helper (one 14484 patient)	Reported	0.059%(0.000%)	36 (0)	1
MT-ND1	m.3551C>T	3551	C-T	A82V	+/-	LHON	Reported	0.000%(0.000%)	0 (0)	1
MT-ND1	m.3552T>A	3552	T-A	A82A	+/-	Resistance to high altitude pulmonary edema (HAPE) / matrilineal hypertension	Reported; hg C marker	3.514%(0.000%)	2148 (0)	1
MT-ND1	m.3571del	3571	C-del	frameshift	nr/nr	Mitochondrial myopathy with reversible cytochrome C oxidase deficiency	Cfrm [LP]	0.000%(0.000%)	0 (0)	2
MT-ND1	m.3571C>T	3571	C-T	L89F	nr/nr	Possible LHON helper mut / idiopathic epilepsy	Reported	0.222%(0.000%)	136 (0)	5
MT-ND1	m.3632C>T	3632	C-T	S109F	+/-	LHON	Reported	0.000%(0.000%)	0 (0)	2
MT-ND1	m.3634A>G	3634	A-G	S110G	+/-	LHON	Reported	0.000%(0.000%)	0 (0)	2
MT-ND1	m.3635G>A	3635	G-A	S110N	+/-	LHON	Cfrm [LP]	0.015%(0.000%)	9 (0)	20
MT-ND1	m.3644T>C	3644	T-C	V113A	nr/nr	BD-associated	Reported	0.375%(0.000%)	229 (0)	4
MT-ND1	m.3667T>G	3667	T-G	W121G	+/-	Peripheral neuropathy of T2 diabetes	Reported	0.002%(0.000%)	1 (0)	1
MT-ND1	m.3685T>C	3685	T-C	Y127H	-/+	Leigh Syndrome	Reported [VUS]	0.000%(0.000%)	0 (0)	1
MT-ND1	m.3688G>A	3688	G-A	A128T	+/-	Leigh Syndrome	Cfrm [LP]	0.000%(0.000%)	0 (0)	4
MT-ND1	m.3697G>A	3697	G-A	G131S	+/+	MELAS / Leigh Syndrome / LDYT / BSN	Cfrm [LP]	0.000%(0.000%)	0 (0)	20
MT-ND1	m.3700G>A	3700	G-A	A132T	+/-	LHON	Cfrm [VUS*]	0.005%(0.000%)	3 (0)	6
MT-ND1	m.3713T>C	3713	T-C	V136A	+/-	LHON	Reported	0.000%(0.000%)	0 (0)	1
MT-ND1	m.3733G>A	3733	G-A	E143K	+/+	LHON	Cfrm [VUS*]	0.003%(0.000%)	2 (0)	9
MT-ND1	m.3733G>C	3733	G-C	E143Q	-/+	LHON	Reported	0.000%(0.000%)	0 (0)	1
MT-ND1	m.3734A>G	3734	A-G	E143G	+/-	LHON	Reported	0.002%(0.000%)	1 (0)	2
MT-ND1	m.3736G>A	3736	G-A	V144I	nr/nr	LHON	Reported	0.177%(0.000%)	108 (0)	2
MT-ND1	m.3745G>A	3745	G-A	A147T	+/+	LHON / high altitude variant	Reported / Population-dependent	0.196%(0.000%)	120 (0)	4
MT-ND1	m.3761C>A	3761	C-A	S152Term	-/+	Deafness w relapsing/remitting neurological symptoms	Reported [VUS]	0.000%(0.000%)	0 (0)	1
MT-ND1	m.3769C>G	3769	C-G	L155V	+/-	LHON	Reported	0.000%(0.000%)	0 (0)	1
MT-ND1	m.3781T>C	3781	T-C	S159P	+/-	LHON	Reported	0.000%(0.000%)	0 (0)	1
MT-ND1	m.3796A>G	3796	A-G	T164A	-/+	Adult-Onset Dystonia	Reported	0.473%(0.000%)	289 (0)	5
MT-ND1	m.3833T>A	3833	T-A	L176Q	+/-	PEG	Reported	0.000%(0.000%)	0 (0)	2
MT-ND1	m.3861A>C	3861	A-C	W185C	-/+	SNHL + neurodevelopmental delay	Reported	0.000%(0.000%)	0 (0)	1
MT-ND1	m.3866T>C	3866	T-C	I187T	nr/nr	LHON + limb claudication	Reported / possibly synergistic	0.280%(0.000%)	171 (0)	8
MT-ND1	m.3890G>A	3890	G-A	R195Q	-/+	Progressive Encephalomyopathy / Leigh Syndrome / Optic Atrophy	Cfrm [LP]	0.002%(0.000%)	1 (0)	8
MT-ND1	m.3902_3908inv	3902	ACCTTGC-GCAAGGT	DLA-GKV	-/+	EXIT+myalgia / severe LA+cardiac / 3-MGA aciduria / nephropathy+deafness+diabetes	Cfrm [LP]	0.000%(0.000%)	0 (0)	6
MT-ND1	m.3919T>C	3919	T-C	S205P	+/-	LHON	Reported	0.000%(0.000%)	0 (0)	1
MT-ND1	m.3945C>A	3945	C-A	I213M	nr/nr	Leigh-like phenotype	Reported	0.000%(0.000%)	0 (0)	1
MT-ND1	m.3946G>A	3946	G-A	E214K	+/+	MELAS	Cfrm [LP]	0.002%(0.000%)	1 (0)	12
MT-ND1	m.3949T>C	3949	T-C	Y215H	-/+	MELAS	Reported [VUS]	0.002%(0.000%)	1 (0)	7
MT-ND1	m.3955G>A	3955	G-A	A217T	-/+	Leigh Syndrome	Reported	0.000%(0.000%)	0 (0)	1
MT-ND1	m.3958G>A	3958	G-A	G218S	+/-	LHON	Reported	0.000%(0.000%)	0 (0)	3
MT-ND1	m.3959G>A	3959	G-A	G218D	nr/nr	MELAS	Reported	0.000%(0.000%)	0 (0)	1
MT-ND1	m.3995A>G	3995	A-G	N230S	nr/nr	MELAS	Reported	0.031%(0.000%)	19 (0)	4
MT-ND1	m.4081T>C	4081	T-C	F259L	+/-	LHON	Reported	0.002%(0.000%)	1 (0)	1
MT-ND1	m.4115T>C	4115	T-C	F270S	nr/nr	Possible LHON helper (one 11778 patient)	Reported	0.000%(0.000%)	0 (0)	2
MT-ND1	m.4123A>T	4123	A-T	I273F	+/-	LHON	Reported	0.000%(0.000%)	0 (0)	1
MT-ND1	m.4132G>A	4132	G-A	A276T	+/-	NAION-associated	Reported [VUS]	0.015%(0.000%)	9 (0)	2
MT-ND1	m.4135T>C	4135	T-C	Y277H	-/+	LHON	Reported	0.044%(0.000%)	27 (0)	1
MT-ND1	m.4136A>G	4136	A-G	Y277C	+/-	LHON	Reported - possibly synergistic	0.116%(0.000%)	71 (0)	13
MT-ND1	m.4142G>A	4142	G-A	R279Q	-/+	Developmental delay, seizure, hypotonia	Reported [VUS]	0.000%(0.000%)	0 (0)	3
MT-ND1	m.4142G>T	4142	G-T	R279L	-/+	Leigh Syndrome	Reported	0.000%(0.000%)	0 (0)	1
MT-ND1	m.4160T>C	4160	T-C	L285P	+/-	LHON / LHON plus	Reported - possibly synergistic	0.002%(0.000%)	1 (0)	20
MT-ND1	m.4163T>C	4163	T-C	M286T	+/-	LHON	Reported	0.002%(0.000%)	1 (0)	1
MT-ND1	m.4171C>A	4171	C-A	L289M	+/+	LHON / Leigh-like phenotype	Cfrm [VUS*]	0.003%(0.000%)	2 (0)	16
MT-ND1	m.4175G>A	4175	G-A	W290Term	-/+	EXIT	Reported	0.000%(0.000%)	0 (0)	1
MT-ND1	m.4216T>C	4216	T-C	Y304H	+/-	LHON / Insulin Resistance /possible adaptive high altitude variant / miscarriage	Conflicting reports	10.480%(0.000%)	6406 (0)	53
MT-ND2	m.4491G>A	4491	G-A	V8I	+/-	High altitude pulmonary edema susceptibility	Reported	1.569%(0.000%)	959 (0)	1
MT-ND2	m.4516G>A	4516	G-A	G16D	+/-	Possible LHON modulator	Reported	0.000%(0.000%)	0 (0)	1
MT-ND2	m.4580G>A	4580	G-A	M37M	nr/nr	Protective factor for stroke risk (hg V)	Reported	1.733%(0.000%)	1059 (0)	1
MT-ND2	m.4611del	4611	A-del	M-Term	nr/nr	Leigh Syndrome	Reported [VUS]	0.000%(0.000%)	0 (0)	2
MT-ND2	m.4633C>G	4633	C-G	A55G	+/-	LHON candidate	Reported	0.000%(0.000%)	0 (0)	1
MT-ND2	m.4640C>A	4640	C-A	I57M	+/-	LHON / Epilepsy	Reported	0.393%(0.000%)	240 (0)	9
MT-ND2	m.4648T>C	4648	T-C	F60S	+/-	PEG	Reported	0.002%(0.000%)	1 (0)	2
MT-ND2	m.4659G>A	4659	G-A	A64T	+/-	possible PD risk factor / LHON	Reported	0.167%(0.000%)	102 (0)	3
MT-ND2	m.4681T>C	4681	T-C	L71P	-/+	Leigh Syndrome	Reported [VUS]	0.002%(0.000%)	1 (0)	4
MT-ND2	m.4769=	4769	A-A	M100M	+/-	SZ-associated	Reported	2.102%(0.000%)	1285 (0)	2
MT-ND2	m.4810G>A	4810	G-A	W114Term	-/+	EXIT with myalgia & ophthalmoplegia	Cfrm [LP]	0.000%(0.000%)	0 (0)	1
MT-ND2	m.4831G>A	4831	G-A	G121D	-/+	Isolated myopathy	Reported	0.002%(0.000%)	1 (0)	2
MT-ND2	m.4833A>G	4833	A-G	T122A	+/-	Diabetes helper mutation AD, PD	Reported	1.044%(0.000%)	638 (0)	4
MT-ND2	m.4852T>A	4852	T-A	L128Q	+/-	LHON	Reported	0.000%(0.000%)	0 (0)	1
MT-ND2	m.4883C>T	4883	C-T	P138P	+/-	Glaucoma	Conflicting reports	4.533%(0.000%)	2771 (0)	2
MT-ND2	m.4917A>G	4917	A-G	N150D	+/-	LHON / Insulin Resistance / AMD / NRTI-PN	Reported	5.075%(0.000%)	3102 (0)	29
MT-ND2	m.4924G>T	4924	G-T	S152I	nr/nr	Possible LHON helper (one 11778 patient)	Reported	0.000%(0.000%)	0 (0)	1
MT-ND2	m.4935A>G	4935	A-G	T156A	-/+	Lipomatosis+EXIT	Reported	0.000%(0.000%)	0 (0)	3
MT-ND2	m.4944A>G	4944	A-G	I159V	+/-	High altitude pulmonary edema susceptibility	Reported	0.016%(0.000%)	10 (0)	1
MT-ND2	m.4959G>A	4959	G-A	A164T	nr/nr	Possible LHON helper (one 11778 patient)	Reported	0.111%(0.000%)	68 (0)	1
MT-ND2	m.4983C>T	4983	C-T	Q172Term	nr/nr	Unspecified suspected mitochondrial disorder	Reported [VUS]	0.000%(0.000%)	0 (0)	1
MT-ND2	m.5001_5002insA	5001	A-AA	frameshift	-/+	Developmental delay, seizure, cardiomyopathy, lactic acidosis	Reported [VUS]	0.000%(0.000%)	0 (0)	3
MT-ND2	m.5095T>C	5095	T-C	I209T	nr/nr	Proximal muscle weakness and atrophy	Reported	0.029%(0.000%)	18 (0)	1
MT-ND2	m.5133_5134del	5133	AA-del	frameshift	nr/nr	Exercise intolerance (EXIT)	Reported [VUS]	0.000%(0.000%)	0 (0)	5
MT-ND2	m.5153A>G	5153	A-G	L228L	nr/nr	Recurrent pregnancy loss	Reported	0.574%(0.000%)	351 (0)	1
MT-ND2	m.5178C>A	5178	C-A	L237M	+/+	Longevity / Extraversion / diabetes / AMS protection / blood iron metabolism / correlation with myocardial infarction / atherosclerosis	Reported	4.502%(0.000%)	2752 (0)	23
MT-ND2	m.5244G>A	5244	G-A	G259S	-/+	LHON	Reported [VUS]	0.000%(0.000%)	0 (0)	8
MT-ND2	m.5367_5385del	5367	ACCTCAATCACACTACTCC-del	frameshift	nr/nr	Unspecified suspected mitochondrial disorder	Reported [VUS]	0.000%(0.000%)	0 (0)	1
MT-ND2	m.5452C>T	5452	C-T	T328M	+/-	Progressive Encephalomyopathy	Reported	0.033%(0.000%)	20 (0)	2
MT-ND2	m.5460G>A	5460	G-A	A331T	+/+	AD / PD / LHON	Conflicting reports	6.678%(0.000%)	4082 (0)	10
MT-ND2	m.5460G>T	5460	G-T	A331S	+/+	AD	Reported	0.000%(0.000%)	0 (0)	5
MT-ND3	m.10086A>G	10086	A-G	N10D	+/-	Hypertensive end-stage renal disease	Reported	0.761%(0.000%)	465 (0)	4
MT-ND3	m.10134C>A	10134	C-A	Q26K	-/+	Leigh Disease	Reported [VUS]	0.000%(0.000%)	0 (0)	1
MT-ND3	m.10142C>T	10142	C-T	N28N	nr/nr	Recurrent pregnancy loss	Reported	1.140%(0.000%)	697 (0)	1
MT-ND3	m.10158T>C	10158	T-C	S34P	+/+	Leigh Disease / MELAS	Cfrm [P]	0.000%(0.000%)	0 (0)	35
MT-ND3	m.10189T>C	10189	T-C	M44T	-/+	Behavior alteration with dilated cardiomyopathy	Reported	0.002%(0.000%)	1 (0)	1
MT-ND3	m.10191T>C	10191	T-C	S45P	-/+	Leigh Disease / ESOC	Cfrm [P]	0.000%(0.000%)	0 (0)	34
MT-ND3	m.10197G>A	10197	G-A	A47T	+/+	Leigh Disease / Dystonia / Stroke / LDYT	Cfrm [P]	0.005%(0.000%)	3 (0)	26
MT-ND3	m.10197G>C	10197	G-C	A47P	-/+	Leigh Disease	Reported	0.000%(0.000%)	0 (0)	1
MT-ND3	m.10237T>C	10237	T-C	I60T	+/-	LHON	Reported	0.164%(0.000%)	100 (0)	5
MT-ND3	m.10254G>A	10254	G-A	D66N	-/+	Leigh Disease	Cfrm [LP]	0.000%(0.000%)	0 (0)	1
MT-ND3	m.10350C>A	10350	C-A	L98M	+/-	LHON	Reported	0.000%(0.000%)	0 (0)	1
MT-ND3	m.10372A>G	10372	A-G	E105G	-/+	Sensorimotor axonal polyneuropathy	Reported	0.000%(0.000%)	0 (0)	1
MT-ND3	m.10398=	10398	A-A	T114T	+/-	Invasive Breast Cancer risk factor AD PD BD lithium response Type 2 DM	Reported; lineage N marker except hg IJK	57.612%(0.000%)	35215 (0)	21
MT-ND3	m.10398A>G	10398	A-G	T114A	+/-	PD protective factor / longevity / altered cell pH / metabolic syndrome / breast cancer risk / Leigh Syndrome risk / ADHD / cognitive decline / SCA2 age of onset / Fuchs endothelial corneal dystrophy	Reported; lineage L & M marker, also hg IJK	42.376%(0.000%)	25902 (0)	39
MT-ND4	m.11042T>C	11042	T-C	Y95H	-/+	Biliary atresia	Reported	0.000%(0.000%)	0 (0)	1
MT-ND4	m.11048del	11048	T-del	frameshift	-/+	Biliary atresia	Reported	0.000%(0.000%)	0 (0)	1
MT-ND4	m.11084A>G	11084	A-G	T109A	+/+	AD, PD MELAS	Conflicting reports	0.366%(0.000%)	224 (0)	7
MT-ND4	m.11150G>A	11150	G-A	A131T	+/-	Found in a Multiple Sclerosis patient	Reported	0.247%(0.000%)	151 (0)	1
MT-ND4	m.11232T>C	11232	T-C	L158P	-/+	CPEO	Reported	0.000%(0.000%)	0 (0)	5
MT-ND4	m.11240C>T	11240	C-T	L161F	-/+	Leigh Syndrome	Reported	0.000%(0.000%)	0 (0)	2
MT-ND4	m.11251A>G	11251	A-G	L164L	nr/nr	Reduced risk of PD	Reported	9.839%(0.000%)	6014 (0)	3
MT-ND4	m.11253T>C	11253	T-C	I165T	+/-	LHON PD	Reported	0.522%(0.000%)	319 (0)	9
MT-ND4	m.11365T>C	11365	T-C	A202A	+/-	found in HCM patient	Reported	0.211%(0.000%)	129 (0)	1
MT-ND4	m.11375A>C	11375	A-C	K206Q	+/-	found in sCJD patient	Reported	0.000%(0.000%)	0 (0)	1
MT-ND4	m.11406T>A	11406	T-A	L216H	-/+	MELAS	Reported	0.000%(0.000%)	0 (0)	1
MT-ND4	m.11467A>G	11467	A-G	L236L	+/-	Altered brain pH / sCJD patients	Reported	12.926%(0.000%)	7901 (0)	4
MT-ND4	m.11470A>C	11470	A-C	K237N	-/+	MELAS	Reported	0.000%(0.000%)	0 (0)	1
MT-ND4	m.11519A>C	11519	A-C	T254P	+/-	ND4 mutation set found in a Multiple Sclerosis patient	Reported	0.000%(0.000%)	0 (0)	1
MT-ND4	m.11523A>C	11523	A-C	K255T	+/-	ND4 mutation set found in a Multiple Sclerosis patient	Reported	0.000%(0.000%)	0 (0)	1
MT-ND4	m.11527C>T	11527	C-T	H256H	+/-	ND4 mutation set found in a Multiple Sclerosis patient	Reported	0.041%(0.000%)	25 (0)	1
MT-ND4	m.11621_11622del	11621	TA-del	frameshift	-/+	CPEO, exercise intolerance	Reported	0.000%(0.000%)	0 (0)	2
MT-ND4	m.11696G>A	11696	G-A	V313I	+/+	LHON / LDYT / DEAF / hypertension helper mut.	Reported / possibly synergistic	0.597%(0.000%)	365 (0)	17
MT-ND4	m.11777C>A	11777	C-A	R340S	-/+	Leigh Disease	Cfrm [LP]	0.000%(0.000%)	0 (0)	13
MT-ND4	m.11778G>A	11778	G-A	R340H	+/+	LHON / Progressive Dystonia	Cfrm [P]	0.311%(0.000%)	190 (0)	424
MT-ND4	m.11832G>A	11832	G-A	W358Term	-/+	EXIT / oncocytoma	Reported	0.000%(0.000%)	0 (0)	6
MT-ND4	m.11874C>A	11874	C-A	T372N	+/-	LHON	Reported	0.000%(0.000%)	0 (0)	2
MT-ND4	m.11914G>A	11914	G-A	T385T	nr/nr	Possible susceptibility to bullous pemphigoid	Reported	10.529%(0.000%)	6436 (0)	1
MT-ND4	m.11919C>T	11919	C-T	S387F	+/-	Thyroid Cancer Cell Line	Reported	0.002%(0.000%)	1 (0)	2
MT-ND4	m.11984T>C	11984	T-C	Y409H	+/-	Leigh Syndrome	Reported	0.103%(0.000%)	63 (0)	2
MT-ND4	m.11994C>T	11994	C-T	T412I	+/-	Oligoasthenoteratozoospermia (OAT)	Conflicting reports	0.000%(0.000%)	0 (0)	3
MT-ND4	m.12015T>C	12015	T-C	L419P	-/+	Atypical MELAS	Reported	0.005%(0.000%)	3 (0)	2
MT-ND4	m.12026A>G	12026	A-G	I423V	+/-	DM	Reported	0.434%(0.000%)	265 (0)	4
MT-ND4	m.12027T>C	12027	T-C	I423T	nr/nr	SZ-associated	Reported	0.003%(0.000%)	2 (0)	2
MT-ND4	m.12033A>G	12033	A-G	N425S	+/-	LHON synergistic combo 10680A + 12033G + 14258A	Reported: individually neutral variants causing LHON in combination	0.036%(0.000%)	22 (0)	1
MT-ND4	m.12063C>T	12063	C-T	T435I	nr/nr	Recurrent pregnancy loss	Reported	0.064%(0.000%)	39 (0)	1
MT-ND4L	m.10543A>G	10543	A-G	H25R	-/+	LHON	Reported	0.000%(0.000%)	0 (0)	1
MT-ND4L	m.10591T>G	10591	T-G	F41C	-/+	LHON	Reported	0.000%(0.000%)	0 (0)	1
MT-ND4L	m.10609T>C	10609	T-C	M47T	nr/nr	Type 2 diabetes patients with underlying 3243G / LHON patient with 10663C	Reported	2.343%(0.000%)	1432 (0)	2
MT-ND4L	m.10652T>C	10652	T-C	I61I	-/+	BD / MDD-associated	Reported	0.093%(0.000%)	57 (0)	1
MT-ND4L	m.10663T>C	10663	T-C	V65A	+/-	LHON	Cfrm [LP]	0.003%(0.000%)	2 (0)	16
MT-ND4L	m.10676C>G	10676	C-G	C69W	nr/nr	Type 2 cataract patients with underlying 3243G	Reported	0.002%(0.000%)	1 (0)	1
MT-ND4L	m.10680G>A	10680	G-A	A71T	+/-	LHON / synergistic combo 10680A + 12033G + 14258A	Reported / possibly synergistic	0.029%(0.000%)	18 (0)	5
MT-ND5	m.12338T>C	12338	T-C	M1T	+/-	DEAF1555 increased penetrance / LHON / MIDD	Conflicting reports	0.329%(0.000%)	201 (0)	12
MT-ND5	m.12350C>A	12350	C-A	T5N	-/+	SNHL + neurodevelopmental delay	Reported	0.000%(0.000%)	0 (0)	1
MT-ND5	m.12361A>G	12361	A-G	T9A	+/-	Non-alcoholic fatty liver disease	Reported	0.640%(0.000%)	391 (0)	2
MT-ND5	m.12372G>A	12372	G-A	L12L	+/-	Altered brain pH / sCJD patients	Reported	13.864%(0.000%)	8474 (0)	4
MT-ND5	m.12397A>G	12397	A-G	T21A	+/-	PD, early onset	Reported	0.618%(0.000%)	378 (0)	3
MT-ND5	m.12414del	12414	T-del	frameshift	nr/nr	EXIT	Reported	0.000%(0.000%)	0 (0)	1
MT-ND5	m.12425del	12425	A-del	frameshift	-/+	Mitochondrial myopathy & renal failure	Cfrm [LP]	0.003%(0.000%)	2 (0)	1
MT-ND5	m.12477T>C	12477	T-C	S47S	+/-	Possible HCM susceptibility	Reported	0.502%(0.000%)	307 (0)	1
MT-ND5	m.12622G>A	12622	G-A	V96I	+/+	Leigh Disease	Conflicting reports	0.016%(0.000%)	10 (0)	3
MT-ND5	m.12631T>A	12631	T-A	S99T	+/-	found in 2 sCJD patients	Reported	0.000%(0.000%)	0 (0)	2
MT-ND5	m.12634A>G	12634	A-G	I100V	+/+	Thyroid Cancer Cell Line	Reported	0.396%(0.000%)	242 (0)	3
MT-ND5	m.12662A>G	12662	A-G	N109S	nr/nr	Recurrent pregnancy loss	Reported	0.134%(0.000%)	82 (0)	1
MT-ND5	m.12686T>A	12686	T-A	F117Y	+/-	Dilated Cardiomyopathy	Reported	0.000%(0.000%)	0 (0)	1
MT-ND5	m.12705C>T	12705	C-T	I123I	nr/nr	Possible protective factor for normal tension glaucoma	Reported	39.619%(0.000%)	24217 (0)	1
MT-ND5	m.12706T>C	12706	T-C	F124L	-/+	Leigh Disease	Cfrm [LP]	0.000%(0.000%)	0 (0)	13
MT-ND5	m.12770A>G	12770	A-G	E145G	-/+	MELAS	Reported [VUS]	0.002%(0.000%)	1 (0)	5
MT-ND5	m.12778G>C	12778	G-C	G148R	+/-	Dilated Cardiomyopathy	Reported	0.000%(0.000%)	0 (0)	1
MT-ND5	m.12782T>G	12782	T-G	I149S	-/+	LHON	Reported	0.000%(0.000%)	0 (0)	1
MT-ND5	m.12811T>C	12811	T-C	Y159H	+/-	Possible LHON factor	Reported [B]	1.114%(0.000%)	681 (0)	11
MT-ND5	m.12814G>T	12814	G-T	A160S	+/-	LHON	Reported	0.005%(0.000%)	3 (0)	1
MT-ND5	m.12848C>T	12848	C-T	A171V	-/+	LHON	Reported [VUS]	0.000%(0.000%)	0 (0)	3
MT-ND5	m.12858C>A	12858	C-A	Y174Term	nr/nr	Unspecified suspected mitochondrial disorder	Reported	0.000%(0.000%)	0 (0)	1
MT-ND5	m.12923G>A	12923	G-A	W196Term	nr/nr	LHON/MELAS/LS	Reported	0.000%(0.000%)	0 (0)	1
MT-ND5	m.12955A>G	12955	A-G	N207D	-/+	EXIT and developmental delay	Reported	0.000%(0.000%)	0 (0)	1
MT-ND5	m.13042G>A	13042	G-A	A236T	-/+	Optic neuropathy/ retinopathy/ LD	Cfrm [LP]	0.003%(0.000%)	2 (0)	9
MT-ND5	m.13045A>C	13045	A-C	M237L	-/+	MELAS / LHON / Leigh overlap syndrome	Reported [VUS]	0.002%(0.000%)	1 (0)	4
MT-ND5	m.13045A>G	13045	A-G	M237V	-/+	MELAS	Reported	0.000%(0.000%)	0 (0)	1
MT-ND5	m.13046T>C	13046	T-C	M237T	-/+	LHON/MELAS overlap syndrome	Reported	0.000%(0.000%)	0 (0)	5
MT-ND5	m.13051G>A	13051	G-A	G239S	+/-	LHON	Cfrm [VUS*]	0.000%(0.000%)	0 (0)	5
MT-ND5	m.13063G>A	13063	G-A	V243I	-/+	Adult-onset Encephalopathy / Ataxia	Reported	0.003%(0.000%)	2 (0)	4
MT-ND5	m.13084A>T	13084	A-T	S250C	-/+	MELAS / Leigh Disease	Reported [VUS]	0.000%(0.000%)	0 (0)	5
MT-ND5	m.13091T>C	13091	T-C	M252T	-/+	MELAS+Migraine	Reported	0.000%(0.000%)	0 (0)	1
MT-ND5	m.13094T>C	13094	T-C	V253A	+/+	Ataxia+PEO / MELAS, LD, LHON, myoclonus, fatigue	Cfrm [P]	0.002%(0.000%)	1 (0)	13
MT-ND5	m.13135G>A	13135	G-A	A267T	+/-	Possible HCM susceptibility	Reported	0.947%(0.000%)	579 (0)	2
MT-ND5	m.13138G>A	13138	G-A	E268K	+/-	Possible LHON modulator	Reported	0.000%(0.000%)	0 (0)	1
MT-ND5	m.13204G>A	13204	G-A	V290I	+/-	Peripheral neuropathy of T2 diabetes	Reported	0.070%(0.000%)	43 (0)	4
MT-ND5	m.13271T>C	13271	T-C	L312P	-/+	Exercise intolerance (EXIT)	Reported	0.002%(0.000%)	1 (0)	2
MT-ND5	m.13276A>G	13276	A-G	M314V	+/-	MIDD+retinopathy	Conflicting reports	2.719%(0.000%)	1662 (0)	2
MT-ND5	m.13289G>A	13289	G-A	G318D	nr/nr	MELAS	Reported	0.000%(0.000%)	0 (0)	1
MT-ND5	m.13340T>C	13340	T-C	F335S	+/-	LHON	Reported	0.002%(0.000%)	1 (0)	1
MT-ND5	m.13345G>A	13345	G-A	A337T	+/-	LHON	Reported	0.000%(0.000%)	0 (0)	2
MT-ND5	m.13376T>C	13376	T-C	I347T	+/-	MELAS w medial temporal lobe atrophy	Reported	0.002%(0.000%)	1 (0)	2
MT-ND5	m.13379A>C	13379	A-C	H348P	+/-	LHON	Reported [VUS]	0.000%(0.000%)	0 (0)	1
MT-ND5	m.13379A>G	13379	A-G	H348R	+/-	LHON	Cfrm [VUS*]	0.000%(0.000%)	0 (0)	2
MT-ND5	m.13511A>T	13511	A-T	K392M	-/+	Leigh-like syndrome	Reported	0.000%(0.000%)	0 (0)	3
MT-ND5	m.13513G>A	13513	G-A	D393N	-/+	Leigh Disease / MELAS / LHON-MELAS Overlap Syndrome / negative association w Carotid Atherosclerosis	Cfrm [P]	0.002%(0.000%)	1 (0)	62
MT-ND5	m.13514A>G	13514	A-G	D393G	-/+	Leigh Disease / MELAS / Ca2+ downregulation	Cfrm [LP]	0.000%(0.000%)	0 (0)	17
MT-ND5	m.13528A>G	13528	A-G	T398A	+/-	LHON-like, LHON, MELAS	Reported [LB]	0.121%(0.000%)	74 (0)	17
MT-ND5	m.13565C>T	13565	C-T	S410F	+/-	Found in MELAS patient	Reported	0.123%(0.000%)	75 (0)	7
MT-ND5	m.13580C>G	13580	C-G	A415G	-/+	Thyroid Cancer	Reported	0.000%(0.000%)	0 (0)	1
MT-ND5	m.13590G>A	13590	G-A	L418L	nr/nr	Possible protective factor for high altitude sickness	Reported	5.445%(0.000%)	3328 (0)	1
MT-ND5	m.13615A>G	13615	A-G	I427V	-/+	LHON	Reported	0.015%(0.000%)	9 (0)	2
MT-ND5	m.13637A>G	13637	A-G	Q434R	+/-	Possible LHON factor	Reported	0.973%(0.000%)	595 (0)	5
MT-ND5	m.13702C>G	13702	C-G	R456G	nr/nr	Possible LHON helper (one 14484 patient)	Reported	0.028%(0.000%)	17 (0)	1
MT-ND5	m.13708G>A	13708	G-A	A458T	+/+	LHON / Increased MS risk / higher freq in PD-ADS	Conflicting reports	7.460%(0.000%)	4560 (0)	53
MT-ND5	m.13712C>T	13712	C-T	A459V	nr/nr	Possible LHON helper (one 11778 patient)	Reported	0.016%(0.000%)	10 (0)	1
MT-ND5	m.13730G>A	13730	G-A	G465E	-/+	LHON	Reported [VUS]	0.000%(0.000%)	0 (0)	8
MT-ND5	m.13759G>A	13759	G-A	A475T	+/-	Possible LHON factor	Reported	3.452%(0.000%)	2110 (0)	1
MT-ND5	m.13831C>A	13831	C-A	L499M	-/+	Thyroid Cancer Cell Line	Reported	0.005%(0.000%)	3 (0)	2
MT-ND5	m.13849A>C	13849	A-C	N505H	+/-	MELAS	Reported - possibly secondary	0.002%(0.000%)	1 (0)	2
MT-ND5	m.13966A>G	13966	A-G	T544A	+/-	Greater risk with hg X of end-stage kidney disease	Reported	1.389%(0.000%)	849 (0)	1
MT-ND5	m.13967C>T	13967	C-T	T544M	+/-	Possible LHON factor	Reported	0.301%(0.000%)	184 (0)	4
MT-ND5	m.14002A>G	14002	A-G	T556A	+/-	High altitude pulmonary edema susceptibility	Reported	0.234%(0.000%)	143 (0)	1
MT-ND5	m.14063T>C	14063	T-C	I576T	+/-	Potentially functional variant cosegregating with LHON3635A	Reported	0.039%(0.000%)	24 (0)	2
MT-ND5	m.14091A>T	14091	A-T	K585N	-/+	Developmental delay, seizure, hearing loss, diabetes	Reported	0.000%(0.000%)	0 (0)	2
MT-ND6	m.14163C>T	14163	C-T	A171T	+/-	Possible deafness factor	Conflicting reports	0.021%(0.000%)	13 (0)	3
MT-ND6	m.14179A>G	14179	A-G	Y165Y	nr/nr	Recurrent pregnancy loss	Reported	0.530%(0.000%)	324 (0)	1
MT-ND6	m.14258G>A	14258	G-A	P139L	+/-	LHON synergistic combo 10680A + 12033G + 14258A also combo 14258A + 14582G	Reported: individually neutral variants causing LHON in combination	0.051%(0.000%)	31 (0)	1
MT-ND6	m.14263C>T	14263	C-T	E137E	nr/nr	Recurrent pregnancy loss	Reported	0.010%(0.000%)	6 (0)	1
MT-ND6	m.14279G>A	14279	G-A	S132L	+/-	LHON	Reported	0.011%(0.000%)	7 (0)	7
MT-ND6	m.14319T>C	14319	T-C	N119D	+/-	PD, early onset	Reported	0.131%(0.000%)	80 (0)	3
MT-ND6	m.14325T>C	14325	T-C	N117D	+/-	LHON	Reported	0.093%(0.000%)	57 (0)	4
MT-ND6	m.14340C>T	14340	C-T	V112M	+/-	SNHL	Reported	0.034%(0.000%)	21 (0)	2
MT-ND6	m.14342C>A	14342	C-A	G111V	-/+	Possible association with sepsis	Reported	0.000%(0.000%)	0 (0)	1
MT-ND6	m.14351T>C	14351	T-C	E108G	-/+	SNHL + neurodevelopmental delay	Reported	0.003%(0.000%)	2 (0)	1
MT-ND6	m.14430A>C	14430	A-C	W82G	-/+	Leigh Syndrome	Reported	0.000%(0.000%)	0 (0)	1
MT-ND6	m.14430A>G	14430	A-G	W82R	+/-	Thyroid Cancer / Leigh Syndrome	Reported	0.000%(0.000%)	0 (0)	2
MT-ND6	m.14439G>A	14439	G-A	P79S	+/-	LS / Mitochondrial Respiratory Chain Disorder	Reported	0.000%(0.000%)	0 (0)	3
MT-ND6	m.14441T>C	14441	T-C	Y78C	nr/nr	Leigh-like phenotype	Reported	0.000%(0.000%)	0 (0)	1
MT-ND6	m.14453G>A	14453	G-A	A74V	-/+	MELAS / Leigh Disease	Cfrm [LP]	0.000%(0.000%)	0 (0)	10
MT-ND6	m.14459G>A	14459	G-A	A72V	+/+	LDYT / Leigh Disease / dystonia / carotid atherosclerosis risk	Cfrm [P]	0.005%(0.000%)	3 (0)	46
MT-ND6	m.14465G>A	14465	G-A	T70I	-/+	LHON / various supected mitochondrial disease	Reported	0.000%(0.000%)	0 (0)	2
MT-ND6	m.14482C>A	14482	C-A	M64I	+/+	LHON	Cfrm [LP]	0.003%(0.000%)	2 (0)	13
MT-ND6	m.14482C>G	14482	C-G	M64I	+/+	LHON	Cfrm [LP]	0.000%(0.000%)	0 (0)	8
MT-ND6	m.14484T>C	14484	T-C	M64V	+/+	LHON	Cfrm [P]	0.113%(0.000%)	69 (0)	269
MT-ND6	m.14487T>C	14487	T-C	M63V	-/+	Dystonia / Leigh Disease / ataxia / ptosis / epilepsy	Cfrm [P]	0.000%(0.000%)	0 (0)	40
MT-ND6	m.14495A>G	14495	A-G	L60S	-/+	LHON	Cfrm [LP]	0.003%(0.000%)	2 (0)	11
MT-ND6	m.14498T>C	14498	T-C	Y59C	+/+	LHON	Reported	0.000%(0.000%)	0 (0)	4
MT-ND6	m.14502T>C	14502	T-C	I58V	+/-	LHON	Reported - possibly synergistic	0.344%(0.000%)	210 (0)	10
MT-ND6	m.14512_14513del	14512	TA-del	frameshift	-/+	EXIT w mild myopathy & hyperCKaemia	Cfrm [LP]	0.000%(0.000%)	0 (0)	1
MT-ND6	m.14535_14536insC	14535	C-CC	frameshift	nr/nr	DMDF	Reported	0.002%(0.000%)	1 (0)	1
MT-ND6	m.14538A>G	14538	A-G	F46L	+/-	LHON	Reported	0.000%(0.000%)	0 (0)	1
MT-ND6	m.14568C>T	14568	C-T	G36S	+/-	LHON	Cfrm [LP]	0.010%(0.000%)	6 (0)	10
MT-ND6	m.14577T>C	14577	T-C	I33V	-/+	MIDM	Reported	0.703%(0.000%)	430 (0)	1
MT-ND6	m.14582A>G	14582	A-G	V31A	+/-	LHON synergistic combo 14258A + 14582G	Reported: individually neutral variants causing LHON in combination	0.581%(0.000%)	355 (0)	1
MT-ND6	m.14596A>T	14596	A-T	I26M	+/-	LHON with hereditary spastic dystonia	Reported [VUS]	0.000%(0.000%)	0 (0)	5
MT-ND6	m.14597A>G	14597	A-G	I26T	-/+	LHON / LS	Cfrm [LP]	0.000%(0.000%)	0 (0)	2
MT-ND6	m.14598T>C	14598	T-C	I26V	+/-	PD / LS	Reported [VUS]	0.011%(0.000%)	7 (0)	3
MT-ND6	m.14600G>A	14600	G-A	P25L	+/+	Leigh Disease w/optic atrophy / ASD mouse model	Reported	0.000%(0.000%)	0 (0)	6
MT-ND6	m.14668C>T	14668	C-T	M2M	+/-	Depressive Disorder associated	Reported	3.931%(0.000%)	2403 (0)	1

## Sheet: All Mut Somatic MITOMAP
MutationsSomatic < MITOMAP < Foswiki
StartPos	EndPos	Locus	Nucleotide Change	Amino Acid Change	Plasmic ReportHomo / Hetero	Cell or Tissue type	Note	References
1	1	MT-ATT,MT-CR,MT-7SDNA	G-C	Control Region	+ / -	prostate tumor	.	2
32	32	MT-ATT,MT-CR,MT-7SDNA	A-G	Control Region	- / +	POLG/PEO patient	.	1
45	45	MT-ATT,MT-CR,MT-7SDNA	A-G	Control Region	- / +	control skeletal muscle	.	1
46	46	MT-ATT,MT-CR,MT-7SDNA	T-C	Control Region	- / +	control skeletal muscle	.	1
52	52	MT-ATT,MT-CR,MT-7SDNA	T-C	Control Region	+ / -	ovarian tumor	.	1
55	55	MT-ATT,MT-CR,MT-7SDNA	T-C	Control Region	- / +	control skeletal muscle	.	1
59	59	MT-HV2,MT-ATT,MT-CR,MT-7SDNA	T-C	Control Region	- / +	control skeletal muscle	.	1
60	60	MT-HV2,MT-ATT,MT-CR,MT-7SDNA	T-C	Control Region	- / +	normal tissues	.	1
62	62	MT-HV2,MT-ATT,MT-CR,MT-7SDNA	G-C	Control Region	- / +	aging brains	.	1
64	64	MT-HV2,MT-ATT,MT-CR,MT-7SDNA	C-A	Control Region	- / +	POLG/PEO muscle, normal tissues	.	2
64	64	MT-HV2,MT-ATT,MT-CR,MT-7SDNA	C-T	Control Region	- / +	aging brains	.	2
66	66	MT-HV2,MT-ATT,MT-CR,MT-7SDNA	G-A	Control Region	- / +	POLG/PEO muscle, normal tissues	.	2
67	67	MT-HV2,MT-ATT,MT-CR,MT-7SDNA	G-A	Control Region	- / +	POLG/PEO muscle, normal tissues	.	2
71	71	MT-HV2,MT-ATT,MT-CR,MT-7SDNA	G-del	Control Region	- / +	normal tissues	deletion	1
71	71	MT-HV2,MT-ATT,MT-CR,MT-7SDNA	G-GG	Control Region	- / +	various tumors	insertion	1
72	72	MT-HV2,MT-ATT,MT-CR,MT-7SDNA	T-C	Control Region	- / +	aging brains, POLG/PEO & control muscle, normal tissues	.	4
73	73	MT-HV2,MT-ATT,MT-CR,MT-7SDNA	A-G	Control Region	+ / +	aging brains, POLG/PEO & control muscle, buccal cell, thyroid & prostate tumors	.	7
74	74	MT-HV2,MT-ATT,MT-CR,MT-7SDNA	T-A	Control Region	- / +	POLG/PEO muscle	.	1
74	74	MT-HV2,MT-ATT,MT-CR,MT-7SDNA	T-G	Control Region	- / +	POLG/PEO muscle	.	2
80	80	MT-HV2,MT-ATT,MT-CR,MT-7SDNA	C-A	Control Region	- / +	POLG/PEO muscle	.	1
84	84	MT-HV2,MT-ATT,MT-CR,MT-7SDNA	A-G	Control Region	- / +	POLG/PEO muscle	.	1
91	91	MT-HV2,MT-ATT,MT-CR,MT-7SDNA	C-T	Control Region	- / +	control skeletal muscle	.	1
92	92	MT-HV2,MT-ATT,MT-CR,MT-7SDNA	G-A	Control Region	- / +	aging brains	.	1
94	94	MT-HV2,MT-ATT,MT-CR,MT-7SDNA	G-A	Control Region	+ / -	prostate tumor, normal tissues	.	3
97	97	MT-HV2,MT-ATT,MT-CR,MT-7SDNA	G-A	Control Region	- / +	POLG/PEO muscle	.	1
98	98	MT-HV2,MT-ATT,MT-CR,MT-7SDNA	C-del	Control Region	+ / -	thyroid tumor	deletion	1
100	100	MT-HV2,MT-ATT,MT-CR,MT-7SDNA	G-A	Control Region	- / +	POLG/PEO muscle	.	1
103	103	MT-HV2,MT-ATT,MT-CR,MT-7SDNA	G-A	Control Region	- / +	colonic mucosa		1
106	106	MT-HV2,MT-ATT,MT-CR,MT-7SDNA	G-A	Control Region	+ / -	prostate tumor	.	2
107	107	MT-HV2,MT-ATT,MT-CR,MT-7SDNA	G-del	Control Region	+ / -	thyroid tumor	deletion	1
112	112	MT-HV2,MT-OHR,MT-ATT,MT-CR,MT-7SDNA	C-T	Control Region	- / +	control skeletal muscle	.	1
114	114	MT-HV2,MT-OHR,MT-ATT,MT-CR,MT-7SDNA	C-T	Control Region	- / +	POLG/PEO muscle, bladder tumor back-mutation	.	3
115	115	MT-HV2,MT-OHR,MT-ATT,MT-CR,MT-7SDNA	T-C	Control Region	+ / -	thyroid tumor	.	2
117	117	MT-HV2,MT-OHR,MT-ATT,MT-CR,MT-7SDNA	T-C	Control Region	- / +	control skeletal muscle	.	1
121	121	MT-HV2,MT-OHR,MT-ATT,MT-CR,MT-7SDNA	G-A	Control Region	- / +	POLG/PEO muscle	.	1
122	122	MT-HV2,MT-OHR,MT-ATT,MT-CR,MT-7SDNA	C-T	Control Region	- / +	POLG/PEO muscle	.	1
124	124	MT-HV2,MT-OHR,MT-ATT,MT-CR,MT-7SDNA	G-A	Control Region	- / +	POLG/PEO muscle	.	1
125	125	MT-HV2,MT-OHR,MT-ATT,MT-CR,MT-7SDNA	T-C	Control Region	- / +	POLG/PEO & control muscle	.	1
137	137	MT-HV2,MT-OHR,MT-ATT,MT-CR,MT-7SDNA	A-G	Control Region	- / +	POLG/PEO muscle	.	1
146	146	MT-HV2,MT-OHR,MT-ATT,MT-CR,MT-7SDNA	T-C	Control Region	+ / +	elderly fibroblasts, elderly/AD brains, POLG/PEO & control muscle, various tumors	.	7
148	148	MT-HV2,MT-OHR,MT-ATT,MT-CR,MT-7SDNA	A-G	Control Region	- / +	control skeletal muscle	.	1
150	150	MT-HV2,MT-OHR,MT-ATT,MT-CR,MT-7SDNA	C-T	Control Region	+ / +	elderly fibroblasts/leukocytes, lung, thyroid, prostate tumors	.	8
152	152	MT-HV2,MT-OHR,MT-ATT,MT-CR,MT-7SDNA	T-C	Control Region	+ / +	elderly brains, elderly fibroblasts, ovarian carcinoma, breast tumor	.	5
159	159	MT-HV2,MT-OHR,MT-ATT,MT-CR,MT-7SDNA	T-A	Control Region	- / +	POLG/PEO muscle	.	1
162	162	MT-HV2,MT-OHR,MT-ATT,MT-CR,MT-7SDNA	C-G	Control Region	- / +	POLG/PEO muscle	.	2
168	168	MT-HV2,MT-OHR,MT-ATT,MT-CR,MT-7SDNA	T-C	Control Region	- / +	control skeletal muscle	.	1
174	174	MT-HV2,MT-OHR,MT-ATT,MT-CR,MT-7SDNA	C-T	Control Region	- / +	POLG/PEO muscle	.	4
178	178	MT-HV2,MT-OHR,MT-ATT,MT-CR,MT-7SDNA	A-G	Control Region	- / +	POLG/PEO muscle	.	1
180	180	MT-HV2,MT-OHR,MT-ATT,MT-CR,MT-7SDNA	T-C	Control Region	- / +	POLG/PEO muscle	.	1
182	182	MT-HV2,MT-OHR,MT-ATT,MT-CR,MT-7SDNA	C-T	Control Region	- / +	POLG/PEO muscle	.	2
183	183	MT-HV2,MT-OHR,MT-ATT,MT-CR,MT-7SDNA	A-G	Control Region	- / +	POLG/PEO muscle	.	2
185	185	MT-HV2,MT-OHR,MT-ATT,MT-CR,MT-7SDNA	G-A	Control Region	+ / +	POLG/PEO muscle, thyroid tumor, glioblastoma	.	5
185	185	MT-HV2,MT-OHR,MT-ATT,MT-CR,MT-7SDNA	G-C	Control Region	- / +	POLG/PEO muscle	.	1
186	186	MT-HV2,MT-OHR,MT-ATT,MT-CR,MT-7SDNA	C-T	Control Region	- / +	POLG/PEO & MNGIE muscle	.	3
187	187	MT-HV2,MT-OHR,MT-ATT,MT-CR,MT-7SDNA	G-A	Control Region	- / +	POLG/PEO muscle	.	1
188	188	MT-HV2,MT-OHR,MT-ATT,MT-CR,MT-7SDNA	A-C	Control Region	- / +	POLG/PEO muscle	.	1
188	188	MT-HV2,MT-OHR,MT-ATT,MT-CR,MT-7SDNA	A-G	Control Region	- / +	breast tumor	.	2
189	189	MT-HV2,MT-OHR,MT-ATT,MT-CR,MT-7SDNA	A-G	Control Region	- / +	elderly muscle & brains, myocyte, POLG/PEO muscle & fibroblasts, various tumors	.	18
190	190	MT-HV2,MT-OHR,MT-ATT,MT-CR,MT-7SDNA	C-T	Control Region	- / +	POLG/PEO muscle	.	1
191	191	MT-HV2,MT-OHR,MT-ATT,MT-CR,MT-7SDNA	A-AA	Control Region	- / +	POLG/PEO muscle	insertion	1
191	191	MT-HV2,MT-OHR,MT-ATT,MT-CR,MT-7SDNA	A-G	Control Region	- / +	POLG/PEO muscle	.	1
192	192	MT-HV2,MT-OHR,MT-ATT,MT-CR	T-A	Control Region	- / +	POLG/PEO muscle	.	1
192	192	MT-HV2,MT-OHR,MT-ATT,MT-CR	T-C	Control Region	- / +	POLG sample	Payne 2013	1
192	192	MT-HV2,MT-OHR,MT-ATT,MT-CR	T-del	Control Region	- / +	POLG/PEO muscle	deletion	1
193	193	MT-HV2,MT-OHR,MT-ATT,MT-CR	A-G	Control Region	+ / -	endometrial tumor	.	1
194	194	MT-HV2,MT-OHR,MT-ATT,MT-CR	C-T	Control Region	- / +	POLG/PEO muscle	.	2
195	195	MT-HV2,MT-OHR,MT-ATT,MT-CR	T-C	Control Region	+ / +	elderly fibroblasts, elderly/AD brains, tumors: lung, thyroid, ovarian, prostate, glioblastoma	.	10
196	196	MT-HV2,MT-OHR,MT-ATT,MT-CR	T-C	Control Region	- / +	POLG sample	Payne 2013	1
199	199	MT-HV2,MT-OHR,MT-ATT,MT-CR	T-C	Control Region	+ / +	ovarian carcinoma, POLG/MNGIE muscle	.	4
202	202	MT-HV2,MT-OHR,MT-ATT,MT-CR	A-G	Control Region	- / +	POLG/PEO muscle	.	1
203	203	MT-HV2,MT-OHR,MT-ATT,MT-CR	G-A	Control Region	+ / -	breast tumor, normal tissues	.	2
204	204	MT-HV2,MT-OHR,MT-ATT,MT-CR	T-C	Control Region	+ / +	various tumors / POLG	.	7
204	204	MT-HV2,MT-OHR,MT-ATT,MT-CR	T-G	Control Region	+ / -	LHON fibroblasts	.	2
204	204	MT-HV2,MT-OHR,MT-ATT,MT-CR	T-TT	Control Region	- / +	POLG/PEO muscle	insertion	1
205	205	MT-HV2,MT-OHR,MT-ATT,MT-CR	G-A	Control Region	+ / -	gastric carcinoma	.	1
206	206	MT-HV2,MT-OHR,MT-ATT,MT-CR	T-C	Control Region	- / +	POLG/PEO & POLG/MNGIE muscle, prostate tumor	.	2
207	207	MT-HV2,MT-OHR,MT-ATT,MT-CR	G-A	Control Region	+ / +	oral, prostate & thyroid tumors / OPA1 defect	.	6
209	209	MT-HV2,MT-OHR,MT-ATT,MT-CR	T-G	Control Region	- / +	POLG/PEO muscle	.	1
211	211	MT-HV2,MT-OHR,MT-ATT,MT-CR	A-C	Control Region	- / +	POLG/MNGIE muscle	.	1
211	211	MT-HV2,MT-OHR,MT-ATT,MT-CR	A-G	Control Region	- / +	POLG/PEO muscle	.	1
213	213	MT-HV2,MT-OHR,MT-CSB1,MT-ATT,MT-CR	T-C	Control Region	- / +	POLG/PEO muscle	.	1
214	214	MT-HV2,MT-OHR,MT-CSB1,MT-ATT,MT-CR	A-G	Control Region	- / +	buccal cell / POLG and OPA1 patients	.	2
214	214	MT-HV2,MT-OHR,MT-CSB1,MT-ATT,MT-CR	A-T	Control Region	- / +	POLG/PEO muscle	.	2
215	215	MT-HV2,MT-OHR,MT-CSB1,MT-ATT,MT-CR	A-C	Control Region	- / +	control skeletal muscle	.	1
215	215	MT-HV2,MT-OHR,MT-CSB1,MT-ATT,MT-CR	A-G	Control Region	+ / -	esophageal cancer / POLG defect	.	2
217	217	MT-HV2,MT-OHR,MT-CSB1,MT-ATT,MT-CR	T-C	Control Region	- / +	OPA1 sample	Payne 2013	1
223	223	MT-HV2,MT-OHR,MT-CSB1,MT-ATT,MT-CR	T-C	Control Region	- / +	POLG/PEO muscle	.	1
229	229	MT-HV2,MT-OHR,MT-CSB1,MT-ATT,MT-CR	G-A	Control Region	- / +	control skeletal muscle	.	1
235	235	MT-HV2,MT-OHR,MT-CSB1,MT-TFX,MT-ATT,MT-CR	A-G	Control Region	+ / -	prostate tumor / POLG and OPA1 patients	.	3
238	238	MT-HV2,MT-OHR,MT-TFX,MT-ATT,MT-CR	A-G	Control Region	- / +	POLG sample	Payne 2013	1
239	239	MT-HV2,MT-OHR,MT-TFX,MT-ATT,MT-CR	T-C	Control Region	- / +	POLG/PEO muscle, ovarian tumor	.	2
240	240	MT-HV2,MT-OHR,MT-TFX,MT-ATT,MT-CR	A-G	Control Region	- / +	POLG/PEO muscle	.	2
241	241	MT-HV2,MT-OHR,MT-TFX,MT-ATT,MT-CR	A-G	Control Region	- / +	POLG sample	Payne 2013	1
242	242	MT-HV2,MT-OHR,MT-TFX,MT-ATT,MT-CR	C-T	Control Region	- / +	POLG/PEO muscle	.	1
244	244	MT-HV2,MT-OHR,MT-TFX,MT-ATT,MT-CR	A-C	Control Region	- / +	POLG/PEO muscle	.	1
244	244	MT-HV2,MT-OHR,MT-TFX,MT-ATT,MT-CR	A-del	Control Region	+ / +	prostate tumor	deletion	2
246	246	MT-HV2,MT-OHR,MT-TFX,MT-ATT,MT-CR	T-C	Control Region	- / +	POLG sample	Payne 2013	1
249	249	MT-HV2,MT-OHR,MT-TFX,MT-ATT,MT-CR	A-del	Control Region	+ / -	ovarian control tissue	deletion	1
249	249	MT-HV2,MT-OHR,MT-TFX,MT-ATT,MT-CR	A-G	Control Region	- / +	elderly fibroblasts, POLG/PEO muscle	.	3
251	251	MT-HV2,MT-OHR,MT-TFX,MT-ATT,MT-CR	G-A	Control Region	- / +	POLG/PEO muscle / control sample	.	2
251	251	MT-HV2,MT-OHR,MT-TFX,MT-ATT,MT-CR	G-C	Control Region	- / +	buccal cell	.	1
252	252	MT-HV2,MT-OHR,MT-TFX,MT-ATT,MT-CR	T-C	Control Region	- / +	buccal cell	.	1
253	253	MT-HV2,MT-OHR,MT-TFX,MT-ATT,MT-CR	C-A	Control Region	- / +	POLG/PEO muscle	.	1
253	253	MT-HV2,MT-OHR,MT-TFX,MT-ATT,MT-CR	C-T	Control Region	- / +	POLG/PEO & control muscle	.	2
254	254	MT-HV2,MT-OHR,MT-TFX,MT-ATT,MT-CR	T-A	Control Region	- / +	POLG/PEO muscle	.	1
255	255	MT-HV2,MT-OHR,MT-TFX,MT-ATT,MT-CR	G-A	Control Region	- / +	POLG sample	Payne 2013	1
260	260	MT-HV2,MT-OHR,MT-TFX,MT-ATT,MT-CR	G-C	Control Region	- / +	POLG/MNGIE muscle	.	2
261	261	MT-HV2,MT-OHR,MT-ATT,MT-CR	C-G	Control Region	- / +	POLG/PEO muscle, pituitary adenoma	.	1
261	261	MT-HV2,MT-OHR,MT-ATT,MT-CR	C-T	Control Region	- / -	Pituitary adenoma	.	1
262	262	MT-HV2,MT-OHR,MT-ATT,MT-CR	C-T	Control Region	- / +	POLG/PEO muscle	.	1
263	263	MT-HV2,MT-OHR,MT-ATT,MT-CR	A-G	Control Region	- / +	POLG/MNGIE muscle / control sample	.	2
266	266	MT-HV2,MT-OHR,MT-ATT,MT-CR	T-G	Control Region	- / +	POLG/PEO muscle	.	1
270	270	MT-HV2,MT-OHR,MT-ATT,MT-CR	A-T	Control Region	- / +	elderly Down's Syndrome fibroblasts	.	1
273	273	MT-HV2,MT-OHR,MT-ATT,MT-CR	C-T	Control Region	- / +	POLG/PEO muscle	.	2
277	277	MT-HV2,MT-OHR,MT-TFY,MT-ATT,MT-CR	C-T	Control Region	- / +	POLG and control samples	.	2
279	279	MT-HV2,MT-OHR,MT-TFY,MT-ATT,MT-CR	T-C	Control Region	- / +	OPA1 sample	Payne 2013	1
285	285	MT-HV2,MT-OHR,MT-TFY,MT-ATT,MT-CR	C-T	Control Region	- / +	elderly fibroblasts	.	2
290	290	MT-HV2,MT-OHR,MT-TFY,MT-ATT,MT-CR	AA-TT	Control Region	- / +	MNGIE fibroblasts	insertion	1
291	291	MT-HV2,MT-OHR,MT-TFY,MT-ATT,MT-CR	A-del	Control Region	- / +	MNGIE fibroblasts	deletion	1
291	291	MT-HV2,MT-OHR,MT-TFY,MT-ATT,MT-CR	A-G	Control Region	- / +	POLG/PEO & control muscle, MNGIE fibroblasts	.	2
291	291	MT-HV2,MT-OHR,MT-TFY,MT-ATT,MT-CR	A-T	Control Region	- / +	MNGIE fibroblasts	.	1
292	292	MT-HV2,MT-OHR,MT-TFY,MT-ATT,MT-CR	T-C	Control Region	- / +	POLG/PEO muscle, MNGIE fibroblasts	.	2
295	295	MT-HV2,MT-OHR,MT-TFY,MT-ATT,MT-CR	C-T	Control Region	- / +	POLG/MNGIE muscle, glioblastoma	.	4
297	348	MT-HV2,MT-OHR,MT-TFY,MT-CSB2,MT-HPR,MT-CSB3,MT-ATT,MT-CR	50 bp deletion	Control Region	- / +	gastric cancer; healthy saliva, blood, & hair; elderly brains	deletion also reported as 306:357	2
297	297	MT-HV2,MT-OHR,MT-TFY,MT-ATT,MT-CR	A-G	Control Region	- / +	POLG/PEO muscle / control sample	.	2
298	298	MT-HV2,MT-OHR,MT-TFY,MT-ATT,MT-CR	C-G	Control Region	- / +	control skeletal muscle	.	1
299	299	MT-HV2,MT-OHR,MT-TFY,MT-CSB2,MT-ATT,MT-CR	C-T	Control Region	- / +	POLG and control samples	Payne 2013	1
303	493	MT-HV2,MT-OHR,MT-TFY,MT-CSB2,MT-HPR,MT-CSB3,MT-4H,MT-3H,MT-LSP,MT-TFL,MT-HV3,MT-ATT,MT-CR	~200 bp duplication	Control Region	- / +	elderly muscle	insertion	1
303	568	MT-HV2,MT-OHR,MT-TFY,MT-CSB2,MT-HPR,MT-CSB3,MT-4H,MT-3H,MT-LSP,MT-TFL,MT-TFH,MT-HSP1,MT-HV3,MT-ATT,MT-CR	~260 bp duplication & triplication	Control Region	- / +	multiple tumor types, aging muscle, myopathic muscle	insertion	4
303	315	MT-HV2,MT-OHR,MT-TFY,MT-CSB2,MT-ATT,MT-CR	C(7-8)TC(5)	Control Region	+ / +	D310 / multiple tumor types	highly variable C tract "D310" insertion deletion	22
309	309	MT-HV2,MT-OHR,MT-CSB2,MT-ATT,MT-CR	C-Cn	Control Region	- / +	buccal cell, colonic crypt	insertion deletion	3
309	309	MT-HV2,MT-OHR,MT-CSB2,MT-ATT,MT-CR	C-T	Control Region	- / +	POLG/PEO muscle	.	1
310	310	MT-HV2,MT-OHR,MT-CSB2,MT-ATT,MT-CR	T-C	Control Region	+ / +	normal buccal swab	.	2
310	310	MT-HV2,MT-OHR,MT-CSB2,MT-ATT,MT-CR	T-del	Control Region	+ / -	breast tumor	deletion	1
313	313	MT-HV2,MT-OHR,MT-CSB2,MT-ATT,MT-CR	C-T	Control Region	- / +	prostate tumor	.	2
315	315	MT-HV2,MT-OHR,MT-CSB2,MT-ATT,MT-CR	C-T	Control Region	+ / +	POLG/PEO muscle, prostate tumor	.	3
316	316	MT-HV2,MT-OHR,MT-ATT,MT-CR	G-CG	(= 315 C-CC)	+ / -	oral cancer	insertion	4
317	317	MT-HV2,MT-OHR,MT-HPR,MT-ATT,MT-CR	C-T	Control Region	+ / -	ovarian tumor	.	1
318	318	MT-HV2,MT-OHR,MT-HPR,MT-ATT,MT-CR	T-C	Control Region	- / +	POLG/PEO muscle	.	1
320	320	MT-HV2,MT-OHR,MT-HPR,MT-ATT,MT-CR	C-T	Control Region	- / +	POLG/PEO muscle	.	1
324	324	MT-HV2,MT-OHR,MT-ATT,MT-CR	C-G	Control Region	- / +	POLG/MNGIE muscle	.	1
325	325	MT-HV2,MT-OHR,MT-ATT,MT-CR	C-T	Control Region	+ / -	thyroid tumor	.	2
333	333	MT-HV2,MT-OHR,MT-ATT,MT-CR	T-C	Control Region	- / +	control skeletal muscle	.	1
334	334	MT-HV2,MT-OHR,MT-ATT,MT-CR	T-C	Control Region	- / +	POLG/PEO muscle	.	1
335	335	MT-HV2,MT-OHR,MT-ATT,MT-CR	A-G	Control Region	- / +	elderly Down's Syndrome fibroblasts	.	1
365	365	MT-HV2,MT-OHR,MT-ATT,MT-CR	A-G	Control Region	- / +	control sample	Payne 2013	1
368	368	MT-HV2,MT-OHR,MT-ATT,MT-CR	A-G	Control Region	- / +	colonic mucosa, elderly fibroblasts	.	2
375	375	MT-OHR,MT-4H,MT-ATT,MT-CR	C-CC	Control Region	+ / -	colonic crypts	insertion	1
383	383	MT-OHR,MT-ATT,MT-CR	T-TT	Control Region	- / +	elderly fibroblasts	insertion	1
385	385	MT-OHR,MT-3H,MT-ATT,MT-CR	A-G	Control Region	+ / -	Twinkle/PEO frontal cortex / control sample	.	2
386	386	MT-OHR,MT-3H,MT-ATT,MT-CR	C-A	Control Region	- / +	bladder tumor	.	2
396	396	MT-OHR,MT-LSP,MT-ATT,MT-CR	A-G	Control Region	+ / -	pituitary oncocytoma	.	1
408	408	MT-OHR,MT-LSP,MT-ATT,MT-CR	T-A	Control Region	- / +	elderly muscle, POLG/PEO, Twinkle/PEO frontal cortex and muscle, normal tissues	.	10
408	408	MT-OHR,MT-LSP,MT-ATT,MT-CR	T-del	Control Region	- / +	Twinkle/PEO frontal cortex	deletion	1
410	410	MT-OHR,MT-LSP,MT-ATT,MT-CR	G-A	Control Region	- / +	Twinkle/PEO eye muscle	.	1
411	411	MT-OHR,MT-LSP,MT-ATT,MT-CR	C-T	Control Region	- / +	POLG OPA1 and control samples	Payne 2013	1
412	412	MT-OHR,MT-LSP,MT-ATT,MT-CR	G-A	Control Region	- / +	Twinkle/PEO eye muscle	.	1
414	414	MT-OHR,MT-LSP,MT-ATT,MT-CR	T-C	Control Region	- / +	AD brains / POLG OPA1 and control samples	.	2
414	414	MT-OHR,MT-LSP,MT-ATT,MT-CR	T-G	Control Region	- / +	elderly fibroblasts, elderly muscle, POLG/PEO, Down's Syndrome, AD brains,oocytes, normal tissues	.	18
415	415	MT-OHR,MT-LSP,MT-ATT,MT-CR	A-G	Control Region	- / +	Twinkle/PEO eye muscle	.	1
426	426	MT-OHR,MT-LSP,MT-TFL,MT-ATT,MT-CR	A-G	Control Region	- / +	elderly Down's Syndrome fibroblasts	.	1
429	429	MT-OHR,MT-LSP,MT-TFL,MT-ATT,MT-CR	G-A	Control Region	- / +	Twinkle/PEO eye muscle	.	1
437	437	MT-OHR,MT-TFL,MT-ATT,MT-CR	C-T	Control Region	- / -	prostate tumor	.	1
455	455	MT-HV3,MT-ATT,MT-CR	T-del	Control Region	- / +	various tumors	deletion	1
456	456	MT-HV3,MT-ATT,MT-CR	C-T	Control Region	+ / -	thyroid tumor	.	2
460	460	MT-HV3,MT-ATT,MT-CR	T-A	Control Region	- / +	elderly Down's Syndrome fibroblasts	.	1
460	460	MT-HV3,MT-ATT,MT-CR	T-C	Control Region	+ / +	elderly Down's Syndrome fibroblasts, thyroid tumor	.	3
462	462	MT-HV3,MT-ATT,MT-CR	C-T	Control Region	+ / -	thyroid tumor	.	2
466	466	MT-HV3,MT-ATT,MT-CR	T-C	Control Region	- / +	alcoholic fatty liver	.	1
477	477	MT-HV3,MT-ATT,MT-CR	T-C	Control Region	- / +	AD brains, ovarian tumor	.	2
481	481	MT-HV3,MT-ATT,MT-CR	C-T	Control Region	+ / -	thyroid tumor	.	2
486	486	MT-HV3,MT-ATT,MT-CR	C-T	Control Region	- / +	elderly Down's Syndrome fibroblasts	.	1
487	487	MT-HV3,MT-ATT,MT-CR	A-G	Control Region	- / -	prostate tumor	.	1
489	489	MT-HV3,MT-ATT,MT-CR	T-C	Control Region	+ / +	ovarian carcinoma, prostate tumor	.	3
497	497	MT-HV3,MT-ATT,MT-CR	C-T	Control Region	+ / -	thyroid tumor	.	2
499	499	MT-HV3,MT-ATT,MT-CR	G-A	Control Region	+ / -	thyroid & prostate tumors	.	3
507	507	MT-HV3,MT-CR	T-A	Control Region	- / +	Twinkle/PEO skeletal muscle	.	1
514	523	MT-TFH,MT-HV3,MT-CR	(CA)(5-7)	Control Region	+ / +	ovarian carcinoma & control tissue, thyroid, prostate & breast tumors	variable CA repeat region insertion deletion	5
514	514	MT-HV3,MT-CR	C-CCG	Control Region	+ / -	head/neck tumor	insertion	1
516	516	MT-HV3,MT-CR	C-T	Control Region	- / +	normal breast	.	1
523	524	MT-TFH,MT-HV3,MT-CR	AC-del	Control Region	- / +	Twinkle/PEO eye muscle	deletion	1
531	531	MT-TFH,MT-HV3,MT-CR	T-C	Control Region	- / -	ovarian tumor	.	1
538	538	MT-TFH,MT-HV3,MT-CR	A-G	Control Region	- / +	Twinkle/PEO skeletal muscle	.	1
540	540	MT-TFH,MT-HV3,MT-CR	A-G	Control Region	- / +	Twinkle/PEO skeletal & eye muscle	.	1
549	549	MT-TFH,MT-HSP1,MT-HV3,MT-CR	C-T	Control Region	+ / -	thyroid tumor	.	2
556	556	MT-HSP1,MT-HV3,MT-CR	A-G	Control Region	- / +	Twinkle/PEO eye muscle	.	1
559	559	MT-HSP1,MT-HV3,MT-CR	C-T	Control Region	+ / +	Twinkle/PEO skeletal muscle, pituitary oncocytoma	.	2
564	564	MT-HSP1,MT-HV3,MT-CR	G-A	Control Region	- / +	Twinkle/PEO skeletal muscle, pituitary oncocytoma, normal tissues, colonic crypts	.	4
565	565	MT-HSP1,MT-HV3,MT-CR	A-G	Control Region	+ / -	ovarian tumor	.	1
567	567	MT-HSP1,MT-HV3,MT-CR	A-C	Control Region	- / +	ovarian tumor	.	1
573	573	MT-HV3,MT-CR	C-CC	Control Region	- / +	Twinkle/PEO frontal cortex	insertion	1
573	573	MT-HV3,MT-CR	C-CCC	Control Region	+ / -	multiple tumor types	insertion	3
584	4442	MT-TF,MT-RNR1,MT-TV,MT-RNR2,MT-TL1,MT-ND1,MT-TI,MT-TQ,MT-TM,MT-HSP2,MT-RNR3,MT-TER,MT-NC1,MT-NC2,MT-Hum,MT-MOTSc,MT-SHLP1,MT-SHLP2,MT-SHLP3,MT-SHLP4,MT-SHLP5,MT-SHLP6	(N)ins	multiple	- / +	elderly muscle	3857-bp 'HSP' deletion	1
586	586	MT-TF	G-A	tRNA	+ / +	colonic crypts, ovarian tumor	.	2
616	616	MT-TF	T-C	tRNA	- / +	MNGIE fibroblasts	.	1
664	664	MT-RNR1	G-A	rRNA	+ / -	ovarian carcinoma, breast tumor	.	3
687	687	MT-RNR1	G-A	rRNA	+ / -	pancreatic cancer cell line	.	1
709	709	MT-RNR1	G-A	rRNA	- / -	thyroid carcinoma (NI-EFVPTC)	.	1
710	710	MT-RNR1	T-C	rRNA	+ / -	colorectal tumor	.	2
879	879	MT-RNR1	T-C	rRNA	- / +	colonic crypts	.	1
943	943	MT-RNR1	G-A	rRNA	+ / -	colonic crypts	.	1
1040	1040	MT-RNR1	T-C	rRNA	- / -	MNGIE fibroblasts	.	1
1097	1097	MT-RNR1	G-A	rRNA	+ / -	colonic crypts	.	1
1243	1243	MT-RNR1	T-C	rRNA	+ / -	pancreatic cancer cell line	.	1
1289	1289	MT-RNR1	G-C	rRNA	+ / -	colonic crypts	.	1
1320	1320	MT-RNR1	G-A	rRNA	- / +	normal breast	.	1
1401	1401	MT-RNR1	G-A	rRNA	+ / -	ovarian carcinoma	.	2
1406	1406	MT-RNR1	T-C	rRNA	+ / -	pancreatic cancer cell line	.	1
1474	1474	MT-RNR1	G-A	rRNA	- / +	endometrial and ovarian tumors	.	1
1586	1586	MT-RNR1	G-A	rRNA	- / +	colonic crypts	.	1
1676	1676	MT-RNR2	A-G	rRNA	+ / -	pancreatic cancer cell line	.	1
1721	1721	MT-RNR2,MT-SHLP3	C-T	rRNA	+ / +	acute leukemia platelets, leukocytes & bone marrow	Heteroplasmic in acute leukemia, homoplasmic or absent in earlier stage.	1
1738	1738	MT-RNR2,MT-SHLP3	T-C	rRNA	+ / -	colorectal tumor	.	2
1811	1811	MT-RNR2,MT-SHLP3	A-G	rRNA	+ / -	head/neck tumor	.	2
1831	1831	MT-RNR2	G-A	rRNA	- / +	colonic crypts	.	1
1843	1843	MT-RNR2	T-C	rRNA	- / +	fibroblast cybrid cell line	.	1
1900	1900	MT-RNR2	A-G	rRNA	- / +	various tumors		1
1924	1924	MT-RNR2	T-C	rRNA	- / +	colon tumor	.	1
1940	1940	MT-RNR2	A-G	rRNA	- / +	fibroblast cybrid cell line	.	1
1952	1952	MT-RNR2	T-C	rRNA	+ / -	ovarian carcinoma	.	2
1967	1967	MT-RNR2	T-C	rRNA	- / +	colorectal tumor	.	2
2015	2015	MT-RNR2	G-A	rRNA	+ / -	pancreatic cancer cell line	.	1
2056	2056	MT-RNR2	G-A	rRNA	+ / +	bladder tumor, acute leukemia platelets/leukocytes/bone marrow	Heteroplasmic in acute leukemia, homoplasmic or absent in earlier stage.	3
2222	2222	MT-RNR2	T-C	rRNA	+ / -	pancreatic cancer cell line	.	1
2233	2233	MT-RNR2	T-A	rRNA	- / -	MNGIE fibroblasts	.	1
2275	2275	MT-RNR2	T-C	rRNA	- / +	colonic crypts	.	1
2299	2299	MT-RNR2	T-A	rRNA	- / +	colorectal tumor	.	2
2445	2445	MT-RNR2	T-C	rRNA	+ / -	bladder tumor	.	2
2623	2623	MT-RNR2	A-G	rRNA	- / +	fibroblast cybrid cell line	.	1
2643	2643	MT-RNR2,MT-Hum	G-C	rRNA	- / +	colonic crypts	.	1
2664	2664	MT-RNR2,MT-Hum	T-C	rRNA	+ / -	lung tumor	.	2
2675	2675	MT-RNR2,MT-Hum	G-A	rRNA	- / +	breast tumor	.	1
2680	2680	MT-RNR2,MT-Hum	T-C	rRNA	- / +	endometrial and ovarian tumors	.	1
2699	2699	MT-RNR2,MT-Hum	C-G	rRNA	- / +	breast tumor	.	1
2724	2724	MT-RNR2	G-C	rRNA	- / +	breast tumor	.	1
2756	2756	MT-RNR2	C-T	rRNA	- / -	Pituitary adenoma	.	1
2805	2805	MT-RNR2,MT-SHLP5	A-T	rRNA	+ / -	pancreatic cancer cell line xenograf, MNGIE fibroblasts	.	2
2815	2815	MT-RNR2,MT-SHLP5	G-A	rRNA	- / +	colonic crypts	.	1
2905	2905	MT-RNR2	A-G	rRNA	+ / -	pancreatic cancer cell line	.	1
2916	2916	MT-RNR2	G-A	rRNA	- / +	colonic crypts	.	1
2923	2923	MT-RNR2	G-A	rRNA	+ / -	prostate tumor	.	2
2998	2998	MT-RNR2,MT-SHLP6	T-TT	rRNA	+ / -	lung tumor	insertion	1
3014	3014	MT-RNR2,MT-SHLP6	G-A	rRNA	+ / -	colonic crypts	.	1
3054	3054	MT-RNR2	G-A	rRNA	+ / -	bladder tumor	.	2
3094	3094	MT-RNR2	G-A	rRNA	- / +	colonic crypts	.	1
3232	3236	MT-TL1,MT-TER	TAAG-T	tRNA	- / +	elderly muscle	3-bp deletion	1
3242	3242	MT-TL1,MT-TER	G-A	tRNA	nr / nr	elderly brain	.	2
3243	3243	MT-TL1,MT-TER	A-G	tRNA	+ / +	elderly brain, elderly muscle, colon tumor, oncocytoma	.	6
3244	3244	MT-TL1,MT-TER	G-A	tRNA	+ / +	elderly brain,gastric carcinoma, lung tumor, thyroid oncocytoma	.	4
3308	3308	MT-ND1	T-C	M-T	+ / -	colorectal tumor	.	2
3323	3588	MT-ND1	(N)ins	multiple	- / +	renal cell carcinoma	264-bp deletion, alternate position 3326:3591	1
3352	3352	MT-ND1	G-A	A-T	- / +	borderline ovarian tumor / peritoneal implants	.	1
3357	3357	MT-ND1	G-A	M-M	+ / -	prostate tumor	.	2
3386	3386	MT-ND1	T-C	I-T	- / +	MNGIE tissues	.	1
3394	3394	MT-ND1	T-C	Y-H	+ / +	acute leukemia platelets, leukocytes & bone marrow, various tumors	Heteroplasmic in acute leukemia, homoplasmic or absent in earlier stage.	2
3398	3398	MT-ND1	T-C	M-T	+ / -	colon cancer	.	1
3421	3421	MT-ND1	G-A	V-I	+ / -	pancreatic cancer cell line	.	1
3425	3425	MT-ND1	T-C	V-A	- / +	endometrial tumor	.	1
3428	3428	MT-ND1	G-A	G-D	- / +	borderline ovarian tumor / peritoneal implants	.	1
3434	3434	MT-ND1	A-G	Y-C	+ / -	prostate tumor	.	2
3436	3436	MT-ND1	G-A	G-Ter	- / +	head/neck tumor	.	1
3470	3470	MT-ND1	T-C	L-P	- / +	endometrial tumor	.	1
3480	3480	MT-ND1	A-G	K-K	+ / -	prostate tumor	.	2
3487	3487	MT-ND1	C-T	L-L	- / -	pituitary oncocytoma	.	1
3497	3497	MT-ND1	C-T	A-V	+ / -	adenocarcinoma, squamous cell carcinoma, colon cancer, lung cancer		1
3505	3505	MT-ND1	A-G	T-A	+ / -	pancreatic cancer cell line, prostate tumor	.	3
3526	3526	MT-ND1	G-A	A-T	+ / -	thyroid tumor	.	2
3571	3571	MT-ND1	C-CC	frameshift	- / +	various tumors	insertion	4
3571	3571	MT-ND1	C-del	frameshift	+ / -	oncocytoma	deletion	1
3594	3594	MT-ND1	C-T	V-V	+ / -	thyroid tumor	.	2
3653	3653	MT-ND1	T-C	I-T	- / -	MNGIE fibroblasts	.	1
3654	3654	MT-ND1	C-T	I-I	+ / -	pancreatic cancer cell line	.	1
3670	3670	MT-ND1	G-A	A-T	+ / -	pancreatic cancer cell line xenograft / endometrial tumor	.	2
3679	3679	MT-ND1	T-C	S-P	- / +	head/neck tumor	.	1
3689	3689	MT-ND1	C-G	A-G	+ / +	adenocarcinoma, colon cancer, lung cancer		1
3709	3709	MT-ND1	G-A	A-T	+ / +	adenocarcinoma, lung cancer		1
3730	3730	MT-ND1	T-C	Y-H	- / +	endometrial tumor	.	1
3901	3901	MT-ND1	G-A	D-N	- / -	thyroid carcinoma (NI-EFVPTC)	.	1
3910	3910	MT-ND1	G-A	E-K	+ / -	thyroid tumor	.	2
3918	3918	MT-ND1	G-A	E-E	- / -	breast tumor	.	2
3922	3922	MT-ND1	G-A	E-K	+ / -	various tumors	.	2
3931	3931	MT-ND1	T-C	S-P	- / +	head/neck tumor	.	1
3949	3949	MT-ND1	T-C	Y-H	- / -	thyroid oncocytoma	.	1
3951	3951	MT-ND1	C-T	Y-Y	- / -	pituitary oncocytoma	.	1
3955	3955	MT-ND1	G-A	A-T	+ / +	adenocarcinoma, colon cancer		1
3992	3992	MT-ND1	C-T	T-M	+ / -	thyroid tumor	.	2
4028	4028	MT-ND1	T-C	I-T	- / -	MNGIE fibroblasts	.	1
4048	4048	MT-ND1	G-A	D-N	- / +	colon tumor	.	1
4160	4160	MT-ND1	T-A	L-H	- / -	MNGIE fibroblasts	.	1
4188	4188	MT-ND1	A-G	L-L	+ / -	breast cyst	.	1
4216	4216	MT-ND1	T-C	Y-H	+ / +	acute leukemia platelets, leukocytes & bone marrow	Heteroplasmic in acute leukemia, homoplasmic or absent in earlier stage.	1
4296	4296	MT-TI	G-A	tRNA	+ / -	pituitary oncocytoma	.	1
4309	4309	MT-TI	G-A	tRNA	- / -	thyroid oncocytoma	.	1
4312	4312	MT-TI	C-T	tRNA	+ / -	thyroid tumor	.	2
4370	4370	MT-TQ	T-C	tRNA	- / +	MNGIE fibroblasts	.	1
4398	14822	MT-TQ,MT-TM,MT-ND2,MT-TW,MT-TA,MT-TN,MT-TC,MT-TY,MT-CO1,MT-TS1,MT-TD,MT-CO2,MT-TK,MT-ATP8,MT-ATP6,MT-CO3,MT-TG,MT-ND3,MT-TR,MT-ND4L,MT-ND4,MT-TH,MT-TS2,MT-TL2,MT-ND5,MT-ND6,MT-TE,MT-CYB,MT-NC2,MT-NC3,MT-NC4,MT-OLR,MT-NC5,MT-NC6,MT-NC7,MT-NC8,MT-NC9	(N)ins	multiple	- / +	elderly muscle	10422-bp deletion	2
4399	4399	MT-TQ	T-C	tRNA	+ / -	colonic crypts	.	1
4421	4421	MT-TM	G-A	tRNA	- / +	elderly muscle	.	1
4429	4429	MT-TM	G-A	tRNA	- / +	various tumors		1
4446	4446	MT-TM	G-A	tRNA	- / +	colonic crypts	.	1
4460	4460	MT-TM	T-C	tRNA	- / +	elderly muscle	.	1
4550	4550	MT-ND2	T-C	F-F	+ / -	colonic crypts	.	1
4569	4569	MT-ND2	G-A	E-K	- / +	various tumors		1
4580	4580	MT-ND2	G-A	M-M	+ / -	pancreatic cancer cell line	.	1
4605	4605	MT-ND2	A-G	K-E	- / -	head/neck tumor	.	1
4613	4613	MT-ND2	A-G	M-M	+ / -	thyroid tumor	.	2
4646	4646	MT-ND2	T-C	Y-Y	+ / -	glioblastoma	.	1
4722	4722	MT-ND2	A-G	T-A	- / +	endometrial and ovarian tumors	.	1
4788	4788	MT-ND2	G-A	G-Ter	- / +	colonic crypts	.	1
4810	4810	MT-ND2	G-A	W-Term	- / +	borderline ovarian tumor/peritoneal implants	.	1
4811	4811	MT-ND2	A-G	W-W	+ / -	pancreatic cancer cell line	.	1
4831	4831	MT-ND2	G-A	G-D	+ / +	oncocytomas	.	3
4940	4940	MT-ND2	C-T	L-L	+ / -	thyroid tumor	.	2
4969	4969	MT-ND2	G-C	W-S	- / +	various tumors		1
4985	4985	MT-ND2	A-G	Q-Q	+ / -	thyroid tumor	.	2
4986	4986	MT-ND2	A-C	T-P	- / +	oral cancer	.	1
4986	4986	MT-ND2	A-G	T-A	- / +	colonic crypts	.	1
5026	5026	MT-ND2	A-G	H-R	- / +	oral cancer	.	1
5132	5135	MT-ND2	AA-del	frameshift	+ / -	skeletal muscle - myopathy	deletion	3
5140	5140	MT-ND2	G-A	S-N	+ / -	colonic crypts	.	1
5164	5164	MT-ND2	G-A	R-H	- / +	colonic crypts	.	1
5198	5198	MT-ND2	A-G	L-L	+ / -	glioblastoma	.	1
5212	5212	MT-ND2	T-C	L-P	+ / -	endometrial tumor	.	1
5231	5231	MT-ND2	G-A	L-L	+ / -	endometrium control tissue	Normal in paired tumor tissue	1
5251	5251	MT-ND2	T-del	frameshift	+ / -	parotid oncocytoma	deletion	1
5260	5260	MT-ND2	G-A	W-Ter	+ / -	parotid oncocytoma	.	1
5298	5298	MT-ND2	A-G	I-V	+ / -	papillary thyroid carcinoma	.	1
5411	5411	MT-ND2	A-del	frameshift	+ / -	papillary thyroid carcinoma	deletion	1
5412	5412	MT-ND2	T-C	W-R	- / -	thyroid carcinoma (NI-EFVPTC)	.	1
5480	5480	MT-ND2	A-C	L-L	- / +	aged substantia nigra neurons	.	1
5517	5517	MT-TW	T-C	tRNA	- / -	MNGIE fibroblasts	.	1
5521	5521	MT-TW	G-A	tRNA	+ / -	lung tumor, oncocytoma	.	3
5567	5567	MT-TW	T-C	tRNA	- / +	endometrial and ovarian tumors	.	1
5628	5628	MT-TA	T-A	tRNA	- / -	MNGIE tissues	.	1
5628	5628	MT-TA	T-C	tRNA	- / -	MNGIE fibroblasts	.	1
5633	5633	MT-TA	C-T	tRNA	+ / -	thyroid tumor	.	2
5738	5738	MT-OLR	G-C	OLR	- / +	various tumors		1
5767	5767	MT-TC,MT-OLR	C-T	tRNA	- / +	various tumors		1
5788	16071	MT-TC,MT-TY,MT-CO1,MT-TS1,MT-TD,MT-CO2,MT-TK,MT-ATP8,MT-ATP6,MT-CO3,MT-TG,MT-ND3,MT-TR,MT-ND4L,MT-ND4,MT-TH,MT-TS2,MT-TL2,MT-ND5,MT-ND6,MT-TE,MT-CYB,MT-TT,MT-TP,MT-OLR,MT-NC5,MT-NC6,MT-NC7,MT-NC8,MT-NC9,MT-NC10,MT-HV1,MT-ATT,MT-CR	(N)ins	multiple	- / +	elderly muscle	10282-bp deletion	1
5814	5814	MT-TC	T-C	tRNA	- / +	MNGIE tissues	.	2
5843	5843	MT-TY	A-G	tRNA	+ / +	acute leukemia platelets, leukocytes & bone marrow	Heteroplasmic in acute leukemia, homoplasmic or absent in earlier stage.	1
5888	5888	MT-TY	T-del	tRNA	- / +	CPEO muscle	single nucleotide deletion	1
5892	5892	MT-NC5	T-C	Control Region	+ / -	colonic crypts	.	1
5918	5918	MT-CO1	T-C	R-R	+ / -	pancreatic cancer cell line	.	1
5920	5920	MT-CO1	G-A	W-Ter	+ / -	skeletal muscle - myopathy	.	1
5949	5949	MT-CO1	G-A	G-Ter	- / +	prostate tumor	.	1
5958	5958	MT-CO1	T-C	Y-H	+ / -	colonic crypt clone		1
5973	5973	MT-CO1	G-A	A-T	+ / -	pancreatic cancer cell line	.	1
5999	5999	MT-CO1	T-C	A-A	+ / -	pancreatic cancer cell line, glioblastoma	.	2
6047	6047	MT-CO1	A-G	L-L	+ / -	pancreatic cancer cell line, glioblastoma	.	2
6124	6124	MT-CO1	T-C	M-T	- / +	prostate tumor / simvastatin resistance	.	3
6129	6129	MT-CO1	G-A	G-Ter	+ / +	endometrial tumor, renal oncocytoma	.	2
6146	6146	MT-CO1	A-G	W-W	+ / -	pancreatic cancer cell line	.	1
6173	16078	MT-CO1,MT-TS1,MT-TD,MT-CO2,MT-TK,MT-ATP8,MT-ATP6,MT-CO3,MT-TG,MT-ND3,MT-TR,MT-ND4L,MT-ND4,MT-TH,MT-TS2,MT-TL2,MT-ND5,MT-ND6,MT-TE,MT-CYB,MT-TT,MT-TP,MT-NC6,MT-NC7,MT-NC8,MT-NC9,MT-NC10,MT-HV1,MT-ATT,MT-CR	(N)ins	multiple	- / +	elderly muscle	9904-bp deletion	1
6210	6210	MT-CO1	T-C	W-R	- / +	head/neck tumor	.	1
6264	6264	MT-CO1	G-A	G-Ter	+ / -	colorectal tumor	.	1
6267	6267	MT-CO1	G-A	A-T	+ / -	pancreatic cancer cell line	.	1
6277	6277	MT-CO1	G-A	G-D	+ / -	colonic crypts	.	2
6473	6473	MT-CO1	C-T	I-I	+ / -	thyroid tumor	.	2
6490	6490	MT-CO1	T-C	L-P	- / +	various tumors		1
6495	6495	MT-CO1	T-C	S-P	- / +	colon tumor		1
6562	6562	MT-CO1	T-C	F-S	- / +	endometrial tumor, colonic mucosa	.	1
6563	6563	MT-CO1	C-T	F-F	- / +	colonic mucosa		1
6564	6564	MT-CO1	G-A	D-N	- / +	colonic mucosa		1
6564	6564	MT-CO1	G-T	D-Y	- / +	colonic mucosa		1
6565	6565	MT-CO1	A-G	D-G	- / +	colonic mucosa		1
6569	6569	MT-CO1	C-del	frameshift	- / +	colonic mucosa	deletion	1
6650	6650	MT-CO1	A-C	P-P	+ / -	thyroid tumor	.	2
6698	6698	MT-CO1	A-del	frameshift	+ / -	colonic crypts	deletion	1
6707	6707	MT-CO1	T-C	F-F	- / -	pituitary adenoma	.	1
6721	6721	MT-CO1	T-C	M-T	- / +	bone marrow, whole blood, platelets, granulocytes	AISA (acquired idiopathic sideroblastic anemia) patient	3
6742	6742	MT-CO1	T-C	I-T	- / +	bone marrow, whole blood, platelets, granulocytes	AISA patient	3
6776	6776	MT-CO1	T-C	H-H	+ / -	breast cystic masses	.	1
6822	6822	MT-CO1	T-A	S-T	- / +	endometrial tumor	.	1
6849	6849	MT-CO1	A-G	T-A	+ / +	lymphoblast cell line	.	1
6852	6852	MT-CO1	G-A	G-S	- / -	colonic crypts	.	1
6855	6855	MT-CO1	G-A	V-I	- / -	pituitary oncocytoma	.	1
6869	6869	MT-CO1	C-T	S-S	+ / -	pancreatic cancer cell line	.	1
6924	6924	MT-CO1	G-T	A-S	- / +	prostate tumor	.	2
6930	6930	MT-CO1	G-A	G-Ter	- / -	thyroid carcinoma (NI-EFVPTC)	.	1
6937	6937	MT-CO1	T-C	I-T	+ / -	colonic crypts	.	1
6991	6991	MT-CO1	T-C	L-P	- / +	endometrial tumor	.	1
7013	7013	MT-CO1	G-A	T-T	- / +	colonic crypts	.	1
7053	7053	MT-CO1	G-A	G-Ter	+ / -	colonic crypts	.	1
7055	7055	MT-CO1	A-G	G-G	- / -	MNGIE fibroblasts	.	1
7065	7065	MT-CO1	G-A	A-T	+ / -	colonic crypts	.	1
7090	7090	MT-CO1	G-A	W-Ter	+ / -	colonic crypts	.	1
7103	7103	MT-CO1	C-T	F-F	+ / -	thyroid tumor	.	2
7151	7151	MT-CO1	C-T	I-I	+ / -	pancreatic cancer cell line	.	1
7222	7222	MT-CO1	A-G	Y-C	- / +	muscle- pt with weakness, peripheral neuropathy, ptosis	.	1
7275	7275	MT-CO1	T-C	S-P	+ / -	colonic crypts	.	1
7406	7406	MT-CO1	C-CCCC	P-PP	- / +	head/neck tumor	insertion	1
7440	7440	MT-CO1	T-C	S-P	- / -	MNGIE fibroblasts	.	1
7476	7476	MT-TS1	C-T	tRNA	+ / -	thyroid hyperplasia	.	1
7521	7521	MT-TD	G-A	tRNA	+ / -	thyroid tumor	.	2
7627	8195	MT-CO2	[AGCT](569)	stop codon	+ / -	thyroid tumor	deletion	1
7631	8203	MT-CO2	[AGCT](569)	del 191 aa	+ / -	thyroid tumor	deletion	1
7775	7775	MT-CO2	G-A	V-I	+ / +	colonic crypts, thyroid tumor	.	2
7785	7785	MT-CO2	T-C	I-T	+ / -	thyroid tumor	.	2
7819	7819	MT-CO2	C-A	L-L	+ / -	thyroid tumor	.	2
7842	13904	MT-CO2,MT-TK,MT-ATP8,MT-ATP6,MT-CO3,MT-TG,MT-ND3,MT-TR,MT-ND4L,MT-ND4,MT-TH,MT-TS2,MT-TL2,MT-ND5,MT-NC7,MT-NC8	(N)ins	multiple	- / +	aging liver	6063-bp deletion	2
7873	7873	MT-CO2	C-T	T-T	+ / -	thyroid tumor	.	2
7901	7901	MT-CO2	T-C	W-R	+ / -	colonic crypts	.	1
7962	7962	MT-CO2	T-C	L-S	- / +	endometrial tumor	.	1
7986	7986	MT-CO2	G-T	R-L	+ / -	pancreatic cancer cell line	.	1
8009	8009	MT-CO2	G-A	V-M	+ / -	colorectal tumor	.	3
8102	8102	MT-CO2	G-A	D-N	- / +	colon tumor	.	1
8108	8108	MT-CO2	A-G	I-V	- / -	MNGIE fibroblasts	.	1
8154	8154	MT-CO2	G-A	G-E	+ / -	colonic crypts	.	1
8344	8344	MT-TK	A-G	tRNA	- / +	bone marrow, elderly muscle	AISA patient	3
8367	8367	MT-ATP8	T-C	M-T	- / -	MNGIE fibroblasts	.	1
8374	8374	MT-ATP8	A-G	Q-Q	- / -	pituitary adenoma	.	1
8469	13447	MT-ATP8,MT-ATP6,MT-CO3,MT-TG,MT-ND3,MT-TR,MT-ND4L,MT-ND4,MT-TH,MT-TS2,MT-TL2,MT-ND5	(N)ins	multiple	- / +	CPEO, elderly brain, elderly muscle, elderly temporal bone, deafness, myopathic muscle, kidney disease, sunbed exposure, photoaged skin, breast cancer	the 'common' deletion. Also reported as 8482:13460	41
8483	16084	MT-ATP8,MT-ATP6,MT-CO3,MT-TG,MT-ND3,MT-TR,MT-ND4L,MT-ND4,MT-TH,MT-TS2,MT-TL2,MT-ND5,MT-ND6,MT-TE,MT-CYB,MT-TT,MT-TP,MT-NC9,MT-NC10,MT-HV1,MT-TAS2,MT-ATT,MT-CR	(N)ins	multiple	- / +	aging liver, muscle, testis	7436-bp deletion	2
8545	8545	MT-ATP8,MT-ATP6	G-A	ATP8:S-S ATP6:A-T	+ / -	endometrial tumor	.	1
8557	8557	MT-ATP8,MT-ATP6	G-A	ATP8:L-L ATP6:A-T	+ / -	colonic crypts	.	1
8572	8572	MT-ATP8,MT-ATP6	G-A	ATP8:Ter-Ter ATP6:G-S	+ / -	colonic crypts, hyperplastic thyroid nodule	.	1
8617	8617	MT-ATP6	A-G	I-V	+ / +	acute leukemia platelets, leukocytes & bone marrow	Heteroplasmic in acute leukemia, homoplasmic or absent in earlier stage.	1
8696	8696	MT-ATP6	T-C	M-T	+ / -	pancreatic cancer cell line	.	1
8697	8697	MT-ATP6	G-A	M-M	+ / -	thyroid tumor	.	2
8701	8701	MT-ATP6	A-G	T-A	+ / -	thyroid tumors	.	3
8706	8706	MT-ATP6	A-G	M-M	+ / -	thyroid tumor	.	2
8716	8716	MT-ATP6	A-G	K-E	+ / -	thyroid tumor	.	2
8723	9215	MT-ATP6,MT-CO3	(N)ins	multiple	- / +	alcoholic blood	deletion	1
8783	8783	MT-ATP6	G-A	G-E	- / +	colon tumor	.	1
8803	8803	MT-ATP6	A-G	T-A	+ / -	head/neck tumor	.	1
8832	8832	MT-ATP6	A-G	L-L	- / -	pituitary adenoma	.	1
8930	8930	MT-ATP6	C-T	T-M	- / -	pituitary adenoma	.	1
9030	9030	MT-ATP6	C-T	H-H	+ / -	thyroid tumor	.	2
9058	9058	MT-ATP6	A-G	T-A	- / +	breast tumor	.	1
9060	9060	MT-ATP6	C-T	T-T	- / -	pituitary tumors	.	1
9070	9070	MT-ATP6	T-G	S-A	+ / -	pancreatic cancer cell line	.	1
9078	9078	MT-ATP6	T-C	I-I	+ / -	pancreatic cancer cell line	.	1
9110	9110	MT-ATP6	T-C	I-T	- / -	MNGIE fibroblasts	.	1
9137	9137	MT-ATP6	T-C	I-T	+ / -	thyroid tumor	.	2
9196	9196	MT-ATP6	G-A	D-N	- / +	colon tumor		1
9254	9254	MT-CO3	A-G	W-W	+ / -	pancreatic cancer cell line	.	1
9261	9261	MT-CO3	A-G	T-A	- / -	pituitary adenoma	.	1
9296	9296	MT-CO3	C-T	G-G	+ / -	thyroid tumor	.	2
9342	9342	MT-CO3	G-A	G-S	- / +	OPA1 sample	Payne 2013	1
9368	9368	MT-CO3	A-G	M-M	+ / -	pancreatic cancer cell line	.	1
9377	9377	MT-CO3	A-G	W-W	- / +	control sample	Payne 2013	1
9384	9384	MT-CO3	G-A	D-N	- / +	OPA1 sample	Payne 2013	1
9386	9386	MT-CO3	T-C	D-D	- / +	control sample	Payne 2013	1
9398	9398	MT-CO3	A-G	E-E	- / +	breast tumor	.	1
9436	15913	MT-CO3,MT-TG,MT-ND3,MT-TR,MT-ND4L,MT-ND4,MT-TH,MT-TS2,MT-TL2,MT-ND5,MT-ND6,MT-TE,MT-CYB,MT-TT,MT-NC9	(N)ins	multiple	- / +	elderly muscle	6476-bp deletion	1
9477	9477	MT-CO3	G-A	V-I	+ / -	thyroid tumor	.	3
9477	9477	MT-CO3	G-T	V-F	+ / -	thyroid tumor	.	2
9489	9489	MT-CO3	G-A	A-T	+ / -	colonic crypts	.	1
9537	9537	MT-CO3	C-CC	frameshift	+ / -	colonic crypts	insertion	1
9537	9537	MT-CO3	C-del	frameshift	+ / -	colonic crypts	deletion	1
9540	9540	MT-CO3	T-C	L-L	- / -	tumor / OPA1 and control samples	.	2
9543	9543	MT-CO3	G-A	G-Ter	- / +	colonic crypts	.	1
9544	9544	MT-CO3	G-A	G-E	+ / -	colonic crypts / OPA1 sample	.	2
9545	9545	MT-CO3	A-G	G-G	- / +	POLG OPA1 and control samples	Payne 2013	1
9547	9547	MT-CO3	G-A	G-E	+ / -	cloned platelet mtDNA	.	1
9548	9548	MT-CO3	G-A	G-G	- / +	POLG and OPA1 samples	Payne 2013	1
9565	9565	MT-CO3	G-A	G-D	- / +	OPA1 sample	Payne 2013	1
9575	9575	MT-CO3	G-C	P-P	+ / -	thyroid tumor	.	2
9651	9651	MT-CO3	C-T	H-Y	- / +	various tumors		1
9655	9655	MT-CO3	G-A	S-N	+ / -	thyroid tumor	.	2
9691	9691	MT-CO3	C-T	A-V	+ / -	thyroid tumor	.	2
9746	9746	MT-CO3	G-A	E-E	+ / -	thyroid tumor	.	2
9758	9758	MT-CO3	T-C	S-S	- / -	MNGIE fibroblasts	.	1
9774	9774	MT-CO3	G-A	D-N	+ / -	colonic crypts	.	1
9804	9804	MT-CO3	G-A	A-T	+ / -	pancreatic cancer cell line	.	1
9921	9921	MT-CO3	G-A	A-T	- / +	colonic crypts	.	1
9942	9942	MT-CO3	G-A	D-N	+ / -	endometrial tumor	.	1
9948	9948	MT-CO3	G-A	V-I	+ / -	papillary thyroid carcinoma, colorectal tumor	.	2
9985	9985	MT-CO3	G-A	G-E	- / +	colonic crypts	.	1
10020	10020	MT-TG	T-C	tRNA	- / +	colonic crypts	.	1
10071	10071	MT-ND3	T-C	L-L	+ / -	bladder tumor	.	2
10158	10158	MT-ND3	T-C	S-P	- / +	MNGIE tissues	.	1
10160	10160	MT-ND3	C-T	S-S	- / +	colon tumor	.	1
10176	10176	MT-ND3	G-A	G-S	+ / -	pancreatic cancer cell line	.	1
10181	10181	MT-ND3	C-T	F-F	+ / -	thyroid tumor	.	2
10197	10197	MT-ND3	G-C	A-P	+ / -	thyroid tumor	.	2
10221	10221	MT-ND3	T-C	F-L	- / +	MNGIE tissues	.	1
10269	10269	MT-ND3	C-T	L-F	+ / -	thyroid tumor	.	2
10272	10272	MT-ND3	C-T	L-F	+ / -	thyroid tumor	.	2
10290	10290	MT-ND3	G-A	A-T	+ / -	endometrial tumor	.	1
10320	10320	MT-ND3	G-A	V-I	+ / -	thyroid tumor	.	2
10321	10321	MT-ND3	T-C	V-A	+ / -	bladder tumor	.	2
10363	10363	MT-ND3	T-C	L-P	+ / +	adenocarcinoma, lung cancer		1
10386	10386	MT-ND3	G-A	G-Ter	- / +	pituitary oncocytoma	.	1
10398	10398	MT-ND3	A-G	T-A	+ / -	various tumors	.	4
10407	10407	MT-TR	G-A	tRNA	- / +	breast tumor	.	1
10432	10432	MT-TR	A-G	tRNA	- / -	MNGIE fibroblasts	.	1
10463	10463	MT-TR	T-C	tRNA	+ / -	endometrium tumor	.	1
10495	10495	MT-ND4L	T-C	M-T	- / +	normal tissues	.	1
10550	10550	MT-ND4L	A-G	M-M	+ / -	endometrium control tissue	Normal in paired tumor tissue	1
10551	10551	MT-ND4L	T-C	S-P	+ / -	endometrium tumor	.	1
10563	10563	MT-ND4L	T-C	C-R	+ / -	colorectal tumor	.	4
10591	10591	MT-ND4L	T-C	F-S	+ / -	colonic crypts	.	1
10608	10608	MT-ND4L	A-G	M-V	+ / -	endometrial tumor	.	1
10639	10639	MT-ND4L	A-G	N-S	+ / -	thyroid tumor	.	2
10640	10640	MT-ND4L	T-C	N-N	+ / -	endometrium tumor	.	1
10646	10646	MT-ND4L	G-C	V-V	- / -	pituitary oncocytoma	.	1
10657	10657	MT-ND4L	T-C	M-T	- / +	breast tumor	.	1
10691	10691	MT-ND4L	C-G	G-G	+ / -	thyroid tumor	.	2
10695	10695	MT-ND4L	G-A	A-T	- / -	head/neck tumor	.	2
10715	10715	MT-ND4L	C-T	S-S	+ / -	pancreatic cancer cell line	.	1
10792	10792	MT-ND4	A-G	L-L	+ / -	bladder tumor	.	2
10793	10793	MT-ND4	C-T	L-L	+ / -	thyroid tumor, bladder tumor	.	3
10806	10806	MT-ND4	G-A	W-Ter	- / +	various tumors		1
10822	10822	MT-ND4	C-T	H-H	+ / -	bladder tumor, head/neck tumor	.	2
10844	10844	MT-ND4	A-C	T-P	- / +	endometrial tumor	.	1
10914	10914	MT-ND4	G-A	C-Y	- / +	colon tumor	.	1
10952	10952	MT-ND4	C-CC	frameshift	+ / -	oncocytoma	insertion	3
10970	10970	MT-ND4	T-C	W-R	+ / -	pancreatic cancer cell line	.	1
10978	10978	MT-ND4	A-G	L-L	+ / -	bladder tumor	.	2
11009	11009	MT-ND4	T-C	L-L	+ / -	pancreatic cancer cell line	.	2
11016	11016	MT-ND4	G-A	S-N	+ / -	thyroid tumor	.	1
11038	11038	MT-ND4	A-del	frameshift	- / -	thyroid, prostate tumors, oncocytoma	deletion	3
11040	11040	MT-ND4	T-C	L-P	- / +	breast tumor	.	1
11065	11065	MT-ND4	A-G	L-L	+ / -	bladder tumor	.	2
11090	11090	MT-ND4	A-T	T-S	- / -	pituitary adenoma	.	1
11100	11100	MT-ND4	A-G	E-G	- / +	colonic crypts	.	1
11126	11126	MT-ND4	G-A	E-K	+ / -	papillary thyroid carcinoma	.	1
11150	11150	MT-ND4	G-A	A-T	+ / -	head/neck tumor	.	2
11152	11152	MT-ND4	T-C	A-A	+ / -	pancreatic cancer cell line	.	1
11237	11237	MT-ND4	C-CC	frameshift	+ / -	pituitary oncocytoma	insertion	1
11315	11315	MT-ND4	C-T	L-L	- / -	pituitary adenoma	.	1
11324	11324	MT-ND4	T-C	S-P	- / -	MNGIE fibroblasts	.	1
11332	11332	MT-ND4	C-T	A-A	+ / -	thyroid tumor	.	2
11390	11390	MT-ND4	G-A	G-Ter	- / -	thyroid carcinoma (NI-EFVPTC)	.	1
11409	11409	MT-ND4	C-T	P-L	+ / +	adenocarcinoma, lung cancer		1
11475	11475	MT-ND4	G-A	G-D	+ / -	oncocytomas	.	1
11518	11518	MT-ND4	G-A	L-L	+ / -	bladder tumor	.	2
11534	11534	MT-ND4	T-C	Y-H	+ / -	endometrial tumor	.	1
11621	11621	MT-ND4	TA-del	frameshift-Ter	- / +	head/neck tumor	deletion	1
11674	11674	MT-ND4	C-T	T-T	+ / -	pancreatic cancer cell line, prostate tumor	.	3
11703	11703	MT-ND4	T-C	L-P	+ / -	pancreatic cancer cell line	.	1
11742	11742	MT-ND4	G-A	C-Y	- / +	kidney angiomyolipoma		1
11770	11770	MT-ND4	T-C	T-T	- / +	colonic crypts	.	1
11781	11781	MT-ND4	T-C	I-T	+ / -	pancreatic cancer cell line, MNGIE fibroblasts	.	2
11794	11794	MT-ND4	T-C	S-S	- / +	oral cancer	.	1
11840	11840	MT-ND4	C-T	L-L	+ / -	thyroid tumor	.	2
11872	11872	MT-ND4	C-CC	frameshift	- / +	pituitary oncocytoma, various tumors	insertion	2
11874	11874	MT-ND4	C-CC	frameshift	- / +	endometrial and ovarian tumors	insertion	1
11900	11900	MT-ND4	G-A	V-M	- / -	breast tumor	.	2
11947	11947	MT-ND4	A-G	T-T	+ / -	prostate tumor	.	2
11974	11974	MT-ND4	A-G	L-L	+ / -	pancreatic cancer cell line	.	1
11984	11984	MT-ND4	T-C	Y-H	- / +	borderline ovarian tumor / peritoneal implants	.	1
12049	12049	MT-ND4	C-T	F-F	+ / -	bladder tumor	.	2
12196	12196	MT-TH	C-T	tRNA	+ / +	acute leukemia platelets, leukocytes & bone marrow	Heteroplasmic in acute leukemia, homoplasmic or absent in earlier stage.	1
12220	12220	MT-TS2	A-G	tRNA	- / +	aging liver & heart	.	1
12228	12228	MT-TS2	T-C	tRNA	- / -	thyroid carcinoma (NI-EFVPTC)	.	1
12233	12233	MT-TS2	C-del	tRNA	- / +	control colon tissue	deletion absent in paired tumor sample	1
12236	12236	MT-TS2	G-A	tRNA	+ / -	thyroid tumor	.	2
12258	12258	MT-TS2	C-G	tRNA	- / +	endometrium tumor	DMDF mutation	1
12278	12278	MT-TL2	T-C	tRNA	+ / -	ovary tumor	absent in paired tumor sample	1
12300	12300	MT-TL2	G-A	tRNA	- / +	lung-carcinoma cybrid	spontaneous leucine suppressor mutant	3
12301	12301	MT-TL2	G-A	tRNA	- / +	bone marrow, whole blood, platelets, colonic mucosa, granulocytes	AISA patient	3
12308	12308	MT-TL2	A-G	tRNA	+ / -	endometrium control tissue, lung tumor, prostate tumor	absent in paired end. tumor sample, haplogroup U marker	3
12310	12310	MT-TL2	A-G	tRNA	- / -	MNGIE fibroblasts	.	1
12334	12334	MT-TL2	G-A	tRNA	+ / +	skeletal muscle - myopathy, EXIT	.	2
12338	12338	MT-ND5	T-C	M-T	+ / -	colon cancer		1
12344	12344	MT-ND5	T-A	M-K	- / -	breast tumor	.	2
12345	12345	MT-ND5	G-A	M-M	+ / -	lung tumor	.	2
12372	12372	MT-ND5	G-A	L-L	+ / -	prostate tumor	.	2
12384	12384	MT-ND5	T-TT	frameshift	+ / -	oncocytoma	insertion	1
12390	12390	MT-ND5	C-CC	frameshift	- / +	colonic crypts, omcocytoma	insertion	2
12390	12390	MT-ND5	C-del	frameshift	- / +	various tumors	deletion	1
12414	12414	MT-ND5	T-C	P-P	+ / -	pancreatic cancer cell line, prostate tumor	.	3
12425	12425	MT-ND5	A-AA	frameshift = 12418insA	+ / +	colorectal tumor, normal tissues, endometrial and ovarian tumors	insertion	7
12425	12425	MT-ND5	A-del	frameshift	- / +	pituitary oncocytoma, normal tissues	deletion	2
12439	12439	MT-ND5	T-C	Y-H	- / +	endometrial tumor	.	1
12448	12448	MT-ND5	T-C	S-P	- / +	colonic mucosa	.	1
12519	12519	MT-ND5	T-C	V-V	+ / -	bladder tumor	.	2
12561	12561	MT-ND5	G-A	Q-Q	+ / -	pancreatic cancer cell line	.	1
12569	12569	MT-ND5	T-C	L-P	- / -	thyroid carcinoma (NI-EFVPTC)	.	1
12581	12581	MT-ND5	T-C	L-P	- / +	colon tumor	.	1
12705	12705	MT-ND5	C-T	I-I	+ / -	prostate tumor	.	3
12717	12717	MT-ND5	C-T	T-T	+ / -	pancreatic cancer cell line	.	1
12731	12731	MT-ND5	T-C	V-A	- / +	colonic mucosa		1
12778	12778	MT-ND5	G-A	G-Ter	- / -	pituitary oncocytoma	.	1
12813	12813	MT-ND5	C-A	Y-Ter	+ / +	adenocarcinoma, lung cancer		1
12918	12918	MT-ND5	C-T	N-N	+ / -	thyroid tumor	.	2
12936	12936	MT-ND5	A-G	Q-Q	+ / -	glioblastoma	.	1
12940	12940	MT-ND5	G-A	A-T	- / +	breast tumor	.	1
12954	12954	MT-ND5	T-C	A-A	+ / -	pancreatic cancer cell line	.	1
12967	12967	MT-ND5	A-C	T-P	+ / -	thyroid tumor	.	2
12991	12991	MT-ND5	G-A	A-T	- / +	colonic mucosa		1
13083	13083	MT-ND5	A-AC	frameshift	- / +	pituitary oncocytoma	insertion	1
13103	13103	MT-ND5	G-A	G-E	+ / +	squamous cell carcinoma, lung cancer, breast tumor		2
13124	13124	MT-ND5	T-C	F-S	+ / -	glioblastoma	.	1
13132	13132	MT-ND5	C-del	frameshift	- / +	various tumors	deletion	1
13178	13178	MT-ND5	G-A	G-D	- / +	head/neck tumor	.	1
13237	13237	MT-ND5	A-del	frameshift	- / +	colonic mucosa	deletion	1
13274	13274	MT-ND5	T-C	M-T	- / +	normal tissues	.	1
13333	13333	MT-ND5	G-A	A-T	- / +	breast tumor	.	1
13366	13366	MT-ND5	G-A	G-Ter	- / +	head/neck tumor, adenocarcinoma, colon cancer	.	2
13493	13493	MT-ND5	T-C	L-P	+ / -	oncocytoma	.	1
13500	13500	MT-ND5	T-C	G-G	+ / -	pancreatic cancer cell line	.	1
13514	13514	MT-ND5	A-G	D-G	+ / -	papillary thyroid carcinoma	.	2
13537	13537	MT-ND5	A-del	frameshift	- / +	various tumors	deletion	1
13540	13540	MT-ND5	T-C	S-P	- / +	head/neck tumor	.	1
13708	13708	MT-ND5	G-A	A-T	+ / +	acute leukemia platelets, leukocytes & bone marrow, breast tumor	Heteroplasmic in acute leukemia, homoplasmic or absent in earlier stage.	3
13711	13711	MT-ND5	G-A	A-T	- / +	normal tissues	.	1
13714	13714	MT-ND5	G-A	G-Ter	+ / -	head/neck tumor	.	1
13718	13718	MT-ND5	G-A	S-N	+ / -	endometrial tumor	.	1
13879	13879	MT-ND5	T-C	S-P	- / -	MNGIE fibroblasts	.	1
13889	13889	MT-ND5	G-A	C-Y	+ / -	head/neck tumor	.	1
13943	13943	MT-ND5	C-T	T-M	+ / -	thyroid tumor	.	2
13994	13994	MT-ND5	T-C	L-P	- / +	endometrial and ovarian tumors	.	1
14050	14050	MT-ND5	T-C	S-P	- / +	endometrial tumor	.	1
14053	14053	MT-ND5	A-G	T-A	+ / -	prostate tumor	.	2
14080	14080	MT-ND5	G-GA	frameshift	- / +	pituitary oncocytoma	insertion	1
14137	14137	MT-ND5	C-T	L-L	- / +	colonic mucosa		1
14138	14138	MT-ND5	T-C	L-P	+ / +	colon cancer		1
14159	14159	MT-ND6	C-A	R-L	- / +	various tumors		1
14166	14166	MT-ND6	T-C	I-V	- / -	MNGIE fibroblasts	.	1
14167	14167	MT-ND6	C-T	E-E	- / +	colonic mucosa		1
14182	14182	MT-ND6	T-A	V-V	- / +	colonic mucosa		1
14248	14248	MT-ND6	C-CC	frameshift	- / +	Oncocytic tumor		1
14279	14279	MT-ND6	G-A	S-L	+ / -	endometrial tumor	.	1
14417	14417	MT-ND6	A-G	V-A	+ / -	papillary thyroid carcinoma	.	1
14419	14419	MT-ND6	C-T	G-G	- / +	colonic mucosa		1
14491	14491	MT-ND6	C-T	G-G	- / -	pituitary oncocytoma	.	1
14498	14498	MT-ND6	T-A	Y-F	+ / -	thyroid tumor	.	2
14510	14510	MT-ND6	A-del	frameshift	+ / -	adenocarcinoma, colon cancer	deletion	2
14552	14552	MT-ND6	A-G	V-A	+ / -	pancreatic cancer cell line	.	1
14560	14560	MT-ND6	G-T	V-V	+ / -	thyroid tumor	.	2
14603	14603	MT-ND6	G-A	S-F	+ / -	pancreatic cancer cell line xenograft	.	1
14620	14620	MT-ND6	C-T	G-G	+ / -	glioblastoma	.	1
14650	14650	MT-ND6	C-T	L-L	+ / -	pancreatic cancer cell line	.	1
14687	14687	MT-TE	A-G	tRNA	+ / -	mitochondrial myopathy w respiratory failure	"nearly homoplasmic"	1
14775	14775	MT-CYB	T-C	L-P	- / +	LAM abdominal tumor		1
14798	14798	MT-CYB	T-C	F-L	+ / -	glioblastoma	.	1
14815	14815	MT-CYB	C-T	T-T	- / +	endometrial tumor	.	1
14846	14846	MT-CYB	G-A	G-S	+ / -	skeletal muscle - myopathy	.	1
14866	14866	MT-CYB	C-T	C-C	+ / -	pancreatic cancer cell line	.	1
14869	14869	MT-CYB	G-A	L-L	- / -	breast tumor	.	2
14880	14880	MT-CYB	T-A	I-N	- / -	MNGIE fibroblasts	.	1
14920	14920	MT-CYB	C-T	D-D	- / +	colonic crypts	.	1
14927	14941	MT-CYB	[AGCT](15)	del TAFSS	+ / -	thyroid tumor	deletion	1
14963	14963	MT-CYB	G-A	V-M	- / +	colonic crypts	.	1
14985	14985	MT-CYB	G-A	R-H	+ / -	colorectal tumor	.	3
15013	15013	MT-CYB	A-G	M-M	- / -	pituitary adenoma	.	1
15084	15084	MT-CYB	G-A	W-Ter	+ / +	colonic crypts, skeletal myopathic muscle	.	2
15168	15168	MT-CYB	G-A	W-Ter	+ / -	skeletal muscle - myopathy	.	1
15172	15172	MT-CYB	G-A	G-G	- / -	endometrial tumor	.	1
15179	15179	MT-CYB	G-A	V-M	+ / -	thyroid tumor	.	2
15182	15182	MT-CYB	A-G	I-V	+ / -	thyroid tumor	.	2
15220	15220	MT-CYB	A-AA	frameshift	- / +	borderline ovarian tumor / peritoneal implants	insertion	1
15246	15246	MT-CYB	G-A	G-del	- / +	colonic mucosa		1
15247	15247	MT-CYB	C-T	G-G	+ / -	endometrial and ovarian tumors	.	1
15280	15280	MT-CYB	C-T	F-F	+ / -	thyroid tumor	.	2
15301	15301	MT-CYB	G-A	L-L	- / -	tumor	.	1
15312	15312	MT-CYB	T-G	I-S	+ / -	thyroid tumor	.	2
15449	15449	MT-CYB	T-C	F-L	- / +	borderline ovarian tumor / peritoneal implants	.	1
15531	15531	MT-CYB	T-del	frameshift	- / -	breast tumor	deletion	1
15535	15535	MT-CYB	C-CG	frameshift	- / -	breast tumor	insertion	1
15535	15535	MT-CYB	C-G	N-K	- / -	breast tumor	.	1
15536	15536	MT-CYB	A-G	T-A	- / -	breast tumor	.	1
15537	15537	MT-CYB	C-A	T-N	- / -	breast tumor	.	1
15538	15538	MT-CYB	C-T	T-T	- / -	breast tumor	.	1
15539	15539	MT-CYB	C-CA	frameshift	- / -	breast tumor	insertion	1
15540	15540	MT-CYB	C-CC	frameshift	- / +	colonic crypts	insertion	1
15541	15541	MT-CYB	T-A	P-P	- / -	breast tumor	.	1
15541	15541	MT-CYB	T-C	P-P	- / -	breast tumor	.	1
15541	15541	MT-CYB	T-del	frameshift	- / -	breast tumor	deletion	1
15546	15546	MT-CYB	A-C	H-P	- / -	breast tumor	.	1
15547	15547	MT-CYB	C-del	frameshift	- / -	breast tumor	deletion	1
15548	15548	MT-CYB	A-AG	frameshift	- / -	breast tumor	insertion	1
15548	15548	MT-CYB	A-G	I-V	- / -	breast tumor	.	1
15550	15550	MT-CYB	C-del	frameshift	- / -	breast tumor	deletion	1
15550	15550	MT-CYB	C-T	I-I	- / -	breast tumor	.	1
15553	15553	MT-CYB	G-A	K-K	- / -	breast tumor	.	1
15554	15554	MT-CYB	C-A	P-T	- / -	breast tumor	.	1
15555	15555	MT-CYB	C-T	P-L	- / +	renal cell carcinoma		1
15556	15556	MT-CYB	C-G	P-P	- / -	breast tumor	.	1
15556	15556	MT-CYB	C-T	P-P	- / -	breast tumor	.	1
15558	15558	MT-CYB	A-C	E-A	- / -	breast tumor	.	1
15558	15558	MT-CYB	A-G	E-G	- / -	breast tumor	.	1
15559	15559	MT-CYB	A-T	E-D	- / -	breast tumor	.	1
15560	15560	MT-CYB	T-TT	frameshift	- / -	breast tumor	insertion	1
15561	15561	MT-CYB	G-T	W-L	- / -	breast tumor	.	1
15562	15562	MT-CYB	A-AA	frameshift	- / -	breast tumor	insertion	1
15562	15562	MT-CYB	A-del	frameshift	- / -	breast tumor	deletion	1
15563	15563	MT-CYB	T-A	Y-N	- / -	breast tumor	.	1
15563	15563	MT-CYB	T-TG	frameshift	- / -	breast tumor	insertion	1
15564	15564	MT-CYB	A-C	Y-S	- / -	breast tumor	.	1
15564	15564	MT-CYB	A-G	Y-C	- / -	breast tumor	.	1
15565	15565	MT-CYB	T-TC	frameshift	- / -	breast tumor	insertion	1
15568	15568	MT-CYB	C-T	F-F	- / -	breast tumor	.	1
15569	15569	MT-CYB	C-del	frameshift	- / -	breast tumor	deletion	1
15569	15569	MT-CYB	C-T	L-L	- / -	breast tumor	.	1
15570	15570	MT-CYB	T-C	L-P	- / +	borderline ovarian tumor / peritoneal implants	.	1
15571	15571	MT-CYB	A-G	L-L	- / -	breast tumor	.	1
15572	15572	MT-CYB	T-C	F-L	+ / -	colorectal tumor	.	3
15572	15572	MT-CYB	T-G	F-V	- / -	breast tumor	.	1
15573	15573	MT-CYB	T-C	F-S	- / +	endometrial and ovarian tumors	.	1
15574	15574	MT-CYB	C-G	F-L	- / -	breast tumor	.	1
15574	15574	MT-CYB	C-T	F-F	- / -	breast tumor	.	1
15577	15577	MT-CYB	C-A	frameshift	- / -	breast tumor	.	1
15577	15577	MT-CYB	C-del	frameshift	- / -	breast tumor	deletion	1
15580	15580	MT-CYB	C-CG	frameshift	- / -	breast tumor	insertion	1
15580	15580	MT-CYB	C-T	Y-Y	- / -	breast tumor	.	1
15581	15581	MT-CYB	A-G	T-A	- / -	breast tumor	.	1
15586	15586	MT-CYB	T-del	frameshift	- / -	breast tumor	deletion	1
15586	15586	MT-CYB	T-TT	frameshift	- / -	breast tumor	insertion	1
15588	15588	MT-CYB	T-G	L-R	- / -	breast tumor	.	1
15588	15588	MT-CYB	T-TT	frameshift	- / -	breast tumor	insertion	1
15588	15588	MT-CYB	T-TTA	frameshift	- / -	breast tumor	insertion	1
15589	15589	MT-CYB	C-A	L-L	- / -	breast tumor	.	1
15590	15590	MT-CYB	C-A	R-Ter	- / -	breast tumor	.	1
15591	15591	MT-CYB	G-del	frameshift	- / -	breast tumor	deletion	1
15592	15592	MT-CYB	A-AG	frameshift	- / -	breast tumor	insertion	1
15592	15592	MT-CYB	A-del	frameshift	- / -	breast tumor	deletion	1
15592	15592	MT-CYB	A-G	R-R	- / -	breast tumor	.	1
15595	15595	MT-CYB	C-T	S-S	- / -	breast tumor	.	1
15596	15596	MT-CYB	G-A	V-I	- / -	breast tumor	.	1
15601	15601	MT-CYB	T-A	P-P	- / -	breast tumor	.	1
15602	15602	MT-CYB	A-G	N-D	- / -	breast tumor	.	1
15604	15604	MT-CYB	C-T	N-N	- / -	breast tumor	.	1
15607	15607	MT-CYB	A-G	K-K	- / -	breast tumor	.	1
15608	15608	MT-CYB	C-A	L-M	- / -	breast tumor	.	1
15608	15608	MT-CYB	C-G	L-V	- / -	breast tumor	.	1
15609	15609	MT-CYB	T-A	L-Q	- / -	breast tumor	.	1
15612	15612	MT-CYB	G-GG	frameshift	- / -	breast tumor	insertion	1
15613	15613	MT-CYB	A-AA	frameshift	- / -	breast tumor	insertion	1
15613	15613	MT-CYB	A-G	G-G	- / -	breast tumor	.	1
15614	15614	MT-CYB	G-A	G-S	- / -	breast tumor	.	1
15616	15616	MT-CYB	C-del	frameshift	- / -	breast tumor	deletion	1
15616	15616	MT-CYB	C-G	G-G	- / -	breast tumor	.	1
15619	15619	MT-CYB	C-A	V-V	- / -	breast tumor	.	1
15620	15620	MT-CYB	C-G	L-V	- / -	breast tumor	.	1
15621	15621	MT-CYB	T-G	L-R	- / -	breast tumor	.	1
15622	15622	MT-CYB	T-G	L-L	- / -	breast tumor	.	1
15628	15628	MT-CYB	A-C	L-L	- / -	breast tumor	.	1
15629	15629	MT-CYB	T-C	L-L	- / -	breast tumor	.	1
15629	15629	MT-CYB	T-G	L-V	- / -	breast tumor	.	1
15630	15630	MT-CYB	T-G	L-W	- / -	breast tumor	.	1
15631	15631	MT-CYB	A-AG	frameshift	- / -	breast tumor	insertion	1
15631	15631	MT-CYB	A-G	L-L	- / -	breast tumor	.	1
15636	15636	MT-CYB	C-T	S-F	- / -	breast tumor	.	1
15637	15637	MT-CYB	C-G	S-S	- / -	breast tumor	.	1
15637	15637	MT-CYB	C-T	S-S	- / -	breast tumor	.	1
15640	15640	MT-CYB	C-T	I-I	- / -	breast tumor	.	1
15641	15641	MT-CYB	C-G	L-V	- / -	breast tumor	.	1
15641	15641	MT-CYB	C-T	L-F	- / -	breast tumor	.	1
15642	15662	MT-CYB	[AGCT](21)	del ILAMIPI	- / +	bladder tumor	deletion	2
15643	15643	MT-CYB	C-T	L-L	- / -	breast tumor	.	1
15646	15646	MT-CYB	C-T	I-I	+ / -	pancreatic cancer cell line, breast tumor	.	2
15647	15647	MT-CYB	C-A	L-M	- / -	breast tumor	.	1
15653	15653	MT-CYB	A-G	M-V	- / -	breast tumor	.	1
15654	15654	MT-CYB	T-C	M-T	- / -	breast tumor	.	1
15655	15655	MT-CYB	A-C	M-I	- / -	breast tumor	.	1
15657	15657	MT-CYB	T-del	frameshift	- / -	breast tumor	deletion	1
15658	15658	MT-CYB	C-A	I-M	- / -	breast tumor	.	1
15659	15659	MT-CYB	C-G	P-A	- / -	breast tumor	.	1
15660	15660	MT-CYB	C-CT	frameshift	- / -	breast tumor	insertion	1
15661	15661	MT-CYB	C-del	frameshift	- / -	breast tumor	deletion	1
15661	15661	MT-CYB	C-G	P-P	- / -	breast tumor	.	1
15662	15662	MT-CYB	A-del	frameshift	- / -	breast tumor	deletion	1
15662	15662	MT-CYB	A-G	I-V	- / -	breast tumor	.	1
15663	15663	MT-CYB	T-del	frameshift	- / -	breast tumor	deletion	1
15663	15663	MT-CYB	T-TG	frameshift	- / -	breast tumor	insertion	1
15664	15664	MT-CYB	C-A	I-M	- / -	breast tumor	.	1
15664	15664	MT-CYB	C-CA	frameshift	- / -	breast tumor	insertion	1
15664	15664	MT-CYB	C-T	I-I	- / -	breast tumor	.	1
15666	15666	MT-CYB	T-del	frameshift	- / -	breast tumor	deletion	1
15667	15667	MT-CYB	C-T	L-L	- / -	breast tumor	.	1
15668	15668	MT-CYB	C-del	frameshift	- / -	breast tumor	deletion	1
15669	15669	MT-CYB	A-AA	frameshift	- / -	breast tumor	insertion	1
15669	15669	MT-CYB	A-T	H-L	- / -	breast tumor	.	1
15670	15670	MT-CYB	T-C	H-H	- / -	breast tumor	.	1
15670	15670	MT-CYB	T-del	frameshift	- / -	breast tumor	deletion	1
15670	15670	MT-CYB	T-G	H-Q	- / -	breast tumor	.	1
15671	15671	MT-CYB	A-C	M-L	- / -	breast tumor	.	1
15672	15672	MT-CYB	T-C	M-T	- / -	breast tumor	.	1
15672	15672	MT-CYB	T-TC	frameshift	- / -	breast tumor	insertion	1
15674	15674	MT-CYB	T-C	S-P	- / -	breast tumor, thyroid adenoma	.	1
15676	15676	MT-CYB	C-T	S-S	- / -	breast tumor	.	1
15679	15679	MT-CYB	A-C	K-N	- / -	breast tumor	.	1
15682	15682	MT-CYB	A-G	Q-Q	- / -	breast tumor	.	1
15688	15688	MT-CYB	C-T	S-S	- / -	breast tumor	.	1
15689	15689	MT-CYB	A-T	M-L	- / -	breast tumor	.	1
15693	15693	MT-CYB	T-C	M-T	- / -	breast tumor	.	1
15695	15695	MT-CYB	T-A	F-I	- / -	breast tumor	.	1
15697	15697	MT-CYB	T-A	F-L	- / -	breast tumor	.	1
15697	15697	MT-CYB	T-C	F-F	- / -	breast tumor	.	1
15698	15698	MT-CYB	C-G	R-G	- / -	breast tumor	.	1
15700	15700	MT-CYB	C-T	R-R	- / -	breast tumor	.	1
15703	15703	MT-CYB	A-T	P-P	- / -	breast tumor	.	1
15704	15704	MT-CYB	C-A	L-M	- / -	breast tumor	.	1
15704	15704	MT-CYB	C-T	L-L	- / -	breast tumor	.	1
15708	15708	MT-CYB	G-A	S-N	- / -	breast tumor	.	1
15709	15709	MT-CYB	C-A	S-Ter	- / -	breast tumor	.	1
15709	15709	MT-CYB	C-T	S-S	- / -	breast tumor	.	1
15714	15714	MT-CYB	C-A	S-Ter	- / -	breast tumor	.	1
15714	15714	MT-CYB	C-del	frameshift	- / -	breast tumor	deletion	1
15716	15716	MT-CYB	C-A	L-I	- / -	breast tumor	.	1
15716	15716	MT-CYB	C-T	L-F	- / -	breast tumor	.	1
15718	15718	MT-CYB	T-C	L-L	- / -	breast tumor	.	1
15718	15718	MT-CYB	T-TA	frameshift	- / -	breast tumor	insertion	1
15719	15719	MT-CYB	T-C	Y-H	- / -	breast tumor	.	1
15720	15720	MT-CYB	A-del	frameshift	- / -	breast tumor	deletion	1
15721	15721	MT-CYB	T-C	Y-Y	- / -	breast tumor	.	1
15723	15723	MT-CYB	G-GG	frameshift	- / -	breast tumor	insertion	1
15725	15725	MT-CYB	C-G	L-V	- / -	breast tumor	.	1
15726	15726	MT-CYB	T-C	L-P	- / -	breast tumor	.	1
15726	15726	MT-CYB	T-del	frameshift	- / -	breast tumor	deletion	1
15729	15729	MT-CYB	T-C	L-P	- / -	thyroid carcinoma (NI-EFVPTC)	.	1
15729	15729	MT-CYB	T-G	L-R	- / -	breast tumor	.	1
15729	15729	MT-CYB	T-TT	frameshift	- / -	breast tumor	insertion	1
15730	15730	MT-CYB	A-T	L-L	- / -	breast tumor	.	1
15731	15731	MT-CYB	G-GT	frameshift	- / -	breast tumor	insertion	1
15732	15732	MT-CYB	C-CA	frameshift	- / -	breast tumor	insertion	1
15732	15732	MT-CYB	C-G	A-G	- / -	breast tumor	.	1
15732	15732	MT-CYB	C-T	A-V	- / -	breast tumor	.	1
15734	15734	MT-CYB	G-A	A-T	- / -	breast tumor	.	1
15734	15734	MT-CYB	G-del	frameshift	- / -	breast tumor	deletion	1
15737	15737	MT-CYB	G-del	frameshift	- / -	breast tumor	deletion	1
15738	15738	MT-CYB	A-G	D-G	- / -	breast tumor	.	1
15740	15740	MT-CYB	C-del	frameshift	- / -	breast tumor	deletion	1
15741	15741	MT-CYB	T-G	L-R	- / -	breast tumor	.	1
15742	15742	MT-CYB	C-A	L-L	- / -	breast tumor	.	1
15743	15743	MT-CYB	C-T	L-F	- / -	breast tumor	.	1
15744	15744	MT-CYB	T-A	L-H	- / -	breast tumor	.	1
15744	15744	MT-CYB	T-TT	frameshift	- / -	breast tumor	insertion	1
15745	15745	MT-CYB	C-A	L-L	- / -	breast tumor	.	1
15746	15746	MT-CYB	A-C	I-L	- / -	breast tumor	.	1
15748	15748	MT-CYB	T-C	I-I	- / -	breast tumor	.	1
15749	15749	MT-CYB	C-T	L-L	- / -	breast tumor	.	1
15750	15750	MT-CYB	T-A	L-Q	- / -	breast tumor	.	1
15751	15751	MT-CYB	A-T	L-L	- / -	breast tumor	.	1
15752	15752	MT-CYB	A-G	T-A	- / -	breast tumor	.	1
15754	15754	MT-CYB	C-A	T-T	- / -	breast tumor	.	1
15754	15754	MT-CYB	C-T	T-T	- / -	breast tumor	.	1
15755	15755	MT-CYB	T-C	W-R	- / -	breast tumor	.	1
15756	15756	MT-CYB	G-A	W-Ter	- / +	colonic crypts	.	1
15760	15760	MT-CYB	C-G	I-M	- / -	breast tumor	.	1
15761	15761	MT-CYB	G-A	G-Ter	- / +	ovarian carcinoma	.	1
15763	15763	MT-CYB	A-G	G-G	- / -	breast tumor	.	1
15766	15766	MT-CYB	A-G	G-G	- / -	breast tumor	.	1
15767	15767	MT-CYB	C-A	Q-K	- / -	breast tumor	.	1
15767	15767	MT-CYB	C-T	Q-Ter	- / +	head/neck tumor, breast tumor	.	2
15769	15769	MT-CYB	A-G	Q-Q	- / -	breast tumor	.	1
15773	15773	MT-CYB	G-del	frameshift	- / -	breast tumor	deletion	1
15774	15774	MT-CYB	T-A	V-E	- / -	breast tumor	.	1
15777	15777	MT-CYB	G-GG	frameshift	- / -	breast tumor	insertion	1
15778	15778	MT-CYB	C-A	S-Ter	- / -	breast tumor	.	1
15778	15778	MT-CYB	C-del	frameshift	- / -	breast tumor	deletion	1
15779	15779	MT-CYB	T-C	Y-H	- / -	breast tumor	.	1
15779	15779	MT-CYB	T-G	Y-D	- / -	breast tumor	.	1
15781	15781	MT-CYB	C-CT	frameshift	- / -	breast tumor	insertion	1
15781	15781	MT-CYB	C-G	Y-Ter	- / -	breast tumor	.	1
15782	15782	MT-CYB	C-T	P-S	- / -	breast tumor	.	1
15784	15784	MT-CYB	T-C	P-P	+ / -	pancreatic cancer cell line, breast tumor	.	2
15784	15784	MT-CYB	T-G	P-P	- / -	breast tumor	.	1
15784	15784	MT-CYB	T-TG	frameshift	- / -	breast tumor	insertion	1
15785	15785	MT-CYB	T-G	F-V	- / -	breast tumor	.	1
15786	15786	MT-CYB	T-G	F-C	- / -	breast tumor	.	1
15787	15787	MT-CYB	T-del	frameshift	- / -	breast tumor	deletion	1
15787	15787	MT-CYB	T-G	F-L	- / -	breast tumor	.	1
15789	15789	MT-CYB	C-A	T-N	- / -	breast tumor	.	1
15789	15789	MT-CYB	C-T	T-I	- / -	breast tumor	.	1
15790	15790	MT-CYB	C-T	T-T	- / -	breast tumor	.	1
15792	15792	MT-CYB	T-C	I-T	- / -	breast tumor	.	1
15796	15796	MT-CYB	T-A	I-M	- / -	breast tumor	.	1
15797	15797	MT-CYB	G-A	G-Ter	- / -	breast tumor	.	1
15804	15804	MT-CYB	T-A	V-E	- / -	breast tumor	.	1
15807	15807	MT-CYB	C-T	A-V	- / -	breast tumor	.	1
15808	15808	MT-CYB	A-G	A-A	- / -	breast tumor	.	1
15808	15808	MT-CYB	A-T	A-A	- / -	breast tumor	.	1
15811	15811	MT-CYB	C-G	S-S	- / -	breast tumor	.	1
15811	15811	MT-CYB	C-T	S-S	- / -	breast tumor	.	1
15812	15812	MT-CYB	G-del	frameshift	- / -	breast tumor	deletion	1
15814	15814	MT-CYB	A-AA	frameshift	- / -	breast tumor	insertion	1
15814	15814	MT-CYB	A-del	frameshift	- / -	breast tumor	deletion	1
15814	15814	MT-CYB	A-T	V-V	- / -	breast tumor	.	1
15815	15815	MT-CYB	C-A	L-M	- / -	breast tumor	.	1
15815	15815	MT-CYB	C-G	L-V	- / -	breast tumor	.	1
15816	15816	MT-CYB	T-TT	frameshift	- / -	breast tumor	insertion	1
15820	15820	MT-CYB	C-A	Y-Ter	- / -	breast tumor	.	1
15824	15824	MT-CYB	A-G	T-A	- / -	breast tumor	.	1
15826	15826	MT-CYB	A-T	T-T	- / -	breast tumor	.	1
15828	15828	MT-CYB	C-T	T-M	- / -	breast tumor	.	1
15829	15829	MT-CYB	A-G	T-T	- / -	breast tumor	.	1
15830	15830	MT-CYB	A-G	I-V	- / -	breast tumor	.	1
15831	15831	MT-CYB	T-C	I-T	- / -	MNGIE fibroblasts / endometrial tumor	.	3
15832	15832	MT-CYB	C-T	I-I	- / -	breast tumor	.	1
15834	15834	MT-CYB	T-G	L-R	- / -	breast tumor	.	1
15835	15835	MT-CYB	A-T	L-L	- / -	breast tumor	.	1
15836	15836	MT-CYB	A-C	I-L	- / -	breast tumor	.	1
15836	15836	MT-CYB	A-T	I-F	- / -	breast tumor	.	1
15838	15838	MT-CYB	C-T	I-I	- / -	breast tumor	.	1
15839	15839	MT-CYB	C-CC	frameshift	- / -	breast tumor	insertion	1
15839	15839	MT-CYB	C-G	L-V	- / -	breast tumor	.	1
15839	15839	MT-CYB	C-T	L-L	- / -	breast tumor	.	1
15841	15841	MT-CYB	A-T	L-L	- / -	breast tumor	.	1
15842	15842	MT-CYB	A-del	frameshift	- / -	breast tumor	deletion	1
15842	15842	MT-CYB	A-T	M-L	- / -	breast tumor	.	1
15844	15844	MT-CYB	A-C	M-I	- / -	breast tumor	.	1
15849	15849	MT-CYB	C-A	T-N	- / -	breast tumor	.	1
15849	15849	MT-CYB	C-T	T-I	- / -	breast tumor	.	1
15884	15884	MT-CYB	G-C	A-P	+ / -	pancreatic cancer cell line	.	1
15956	15956	MT-TP,MT-ATT	T-C	tRNA	- / +	MNGIE tissues	.	2
15983	15983	MT-TP,MT-ATT	T-C	tRNA	+ / -	pancreatic cancer cell line xenograft	.	1
15984	15984	MT-TP,MT-ATT	T-C	tRNA	- / +	colonic mucosa		1
15995	15995	MT-TP,MT-ATT	G-A	tRNA	+ / -	endometrial tumor	.	1
16028	16028	MT-HV1,MT-ATT,MT-CR	T-C	Control Region	- / +	myocyte	.	1
16029	16029	MT-HV1,MT-ATT,MT-CR	T-C	Control Region	- / +	myocyte	.	1
16033	16033	MT-HV1,MT-ATT,MT-CR	G-A	Control Region	- / +	myocyte	.	1
16034	16034	MT-HV1,MT-ATT,MT-CR	G-A	Control Region	- / +	ovarian tumor, myocyte, normal tissues	.	3
16035	16035	MT-HV1,MT-ATT,MT-CR	G-A	Control Region	- / +	myocyte, normal tissues	.	2
16036	16036	MT-HV1,MT-ATT,MT-CR	G-A	Control Region	- / +	myocyte, normal tissues	.	2
16043	16043	MT-HV1,MT-ATT,MT-CR	A-G	Control Region	- / +	MNGIE tissues	.	1
16049	16049	MT-HV1,MT-ATT,MT-CR	G-A	Control Region	- / +	myocyte, normal tissues	.	2
16053	16053	MT-HV1,MT-ATT,MT-CR	C-del	Control Region	- / +	myocyte	deletion	1
16054	16054	MT-HV1,MT-ATT,MT-CR	A-G	Control Region	- / +	myocyte	.	1
16059	16059	MT-HV1,MT-ATT,MT-CR	A-T	Control Region	- / +	colonic mucosa		1
16069	16069	MT-HV1,MT-ATT,MT-CR	C-T	Control Region	- / +	colonic mucosa		1
16070	16070	MT-HV1,MT-ATT,MT-CR	A-G	Control Region	- / +	colonic mucosa		1
16071	16071	MT-HV1,MT-ATT,MT-CR	C-T	Control Region	- / +	colonic mucosa		1
16093	16093	MT-HV1,MT-TAS2,MT-ATT,MT-CR	T-C	Control Region	+ / -	breast & prostate tumors, normal tissues	.	4
16104	16104	MT-HV1,MT-TAS2,MT-ATT,MT-CR	C-T	Control Region	- / +	colonic mucosa		1
16111	16111	MT-HV1,MT-TAS2,MT-ATT,MT-CR,MT-7SDNA	C-T	Control Region	+ / -	colonic crypts, colonic mucosa, prostate tumor	.	3
16114	16114	MT-HV1,MT-TAS2,MT-ATT,MT-CR,MT-7SDNA	C-T	Control Region	- / +	colonic mucosa		1
16125	16125	MT-HV1,MT-TAS2,MT-ATT,MT-CR,MT-7SDNA	G-T	Control Region	- / +	colonic mucosa		1
16126	16126	MT-HV1,MT-TAS2,MT-ATT,MT-CR,MT-7SDNA	T-C	Control Region	+ / -	glioblastoma, colonic mucosa, normal tissues	.	3
16134	16134	MT-HV1,MT-TAS2,MT-ATT,MT-CR,MT-7SDNA	C-T	Control Region	+ / -	glioblastoma	.	2
16141	16141	MT-HV1,MT-ATT,MT-CR,MT-7SDNA	A-G	Control Region	- / +	breast tumor	.	1
16148	16148	MT-HV1,MT-ATT,MT-CR,MT-7SDNA	C-T	Control Region	nr / nr	aging brains	.	1
16156	16156	MT-HV1,MT-ATT,MT-CR,MT-7SDNA	G-A	Control Region	- / +	various tumors		1
16172	16172	MT-HV1,MT-TAS,MT-ATT,MT-CR,MT-7SDNA	T-C	Control Region	- / +	MNGIE tissues, colonic mucosa, head/neck tumor back-mutation	.	3
16182	16182	MT-HV1,MT-ATT,MT-CR,MT-7SDNA	A-C	Control Region	+ / +	prostate tumor	.	2
16183	16183	MT-HV1,MT-ATT,MT-CR,MT-7SDNA	A-C	Control Region	+ / -	lung tumor back-mutation, prostate tumor, colon tumor	.	4
16183	16183	MT-HV1,MT-ATT,MT-CR,MT-7SDNA	A-del	Control Region	+ / -	colonic crypts	deletion	1
16183	16183	MT-HV1,MT-ATT,MT-CR,MT-7SDNA	A-G	Control Region	+ / -	prostate tumor	.	2
16184	16184	MT-HV1,MT-ATT,MT-CR,MT-7SDNA	C-T	Control Region	- / +	colonic mucosa		1
16187	16187	MT-HV1,MT-ATT,MT-CR,MT-7SDNA	C-T	Control Region	+ / -	lung tumor	.	2
16188	16188	MT-HV1,MT-ATT,MT-CR,MT-7SDNA	C-CC	Control Region	+ / -	hair	insertion	1
16189	16189	MT-HV1,MT-ATT,MT-CR,MT-7SDNA	T-C	Control Region	+ / +	prostate tumor,normal buccal swab	.	5
16189	16189	MT-HV1,MT-ATT,MT-CR,MT-7SDNA	T-TT	Control Region	+ / -	bladder tumor	insertion	1
16192	16192	MT-HV1,MT-ATT,MT-CR,MT-7SDNA	C-A	Control Region	- / +	colonic mucosa		1
16192	16192	MT-HV1,MT-ATT,MT-CR,MT-7SDNA	C-T	Control Region	- / +	colonic mucosa		1
16193	16193	MT-HV1,MT-ATT,MT-CR,MT-7SDNA	C-CC(n)	Control Region	- / +	colonic mucosa, ovarian & prostate tumors, normal buccal swabs	insertion	4
16193	16193	MT-HV1,MT-ATT,MT-CR,MT-7SDNA	C-T	Control Region	+ / -	ovarian tumor	.	1
16204	16204	MT-HV1,MT-5,MT-ATT,MT-CR,MT-7SDNA	G-A	Control Region	- / +	colonic mucosa		1
16205	16205	MT-HV1,MT-5,MT-ATT,MT-CR,MT-7SDNA	C-T	Control Region	+ / +	normal buccal swab	.	2
16216	16216	MT-HV1,MT-ATT,MT-CR,MT-7SDNA	A-C	Control Region	- / +	colonic mucosa		1
16217	16217	MT-HV1,MT-ATT,MT-CR,MT-7SDNA	T-C	Control Region	+ / -	prostate tumor, colonic mucosa	.	2
16218	16218	MT-HV1,MT-ATT,MT-CR,MT-7SDNA	C-T	Control Region	+ / -	ovarian tumor	.	3
16223	16223	MT-HV1,MT-ATT,MT-CR,MT-7SDNA	C-T	Control Region	- / -	colonic mucosa, tumors	.	1
16232	16232	MT-HV1,MT-ATT,MT-CR,MT-7SDNA	C-A	Control Region	- / +	prostate tumor	.	2
16240	16240	MT-HV1,MT-ATT,MT-CR,MT-7SDNA	A-G	Control Region	- / +	endometrial tumor	.	1
16244	16244	MT-HV1,MT-ATT,MT-CR,MT-7SDNA	G-A	Control Region	- / +	colonic mucosa		1
16247	16247	MT-HV1,MT-ATT,MT-CR,MT-7SDNA	A-G	Control Region	- / -	MNGIE fibroblasts	.	1
16248	16248	MT-HV1,MT-ATT,MT-CR,MT-7SDNA	C-T	Control Region	+ / -	ovarian tumor	.	1
16249	16249	MT-HV1,MT-ATT,MT-CR,MT-7SDNA	T-C	Control Region	- / +	prostate tumor	.	2
16251	16251	MT-HV1,MT-ATT,MT-CR,MT-7SDNA	C-T	Control Region	- / +	colonic mucosa		1
16254	16254	MT-HV1,MT-ATT,MT-CR,MT-7SDNA	A-T	Control Region	- / +	colonic mucosa		1
16260	16260	MT-HV1,MT-ATT,MT-CR,MT-7SDNA	C-T	Control Region	+ / -	gastric carcinoma	.	1
16265	16265	MT-HV1,MT-ATT,MT-CR,MT-7SDNA	A-C	Control Region	+ / -	bladder tumor	.	2
16265	16265	MT-HV1,MT-ATT,MT-CR,MT-7SDNA	A-G	Control Region	- / +	colonic mucosa		1
16274	16274	MT-HV1,MT-ATT,MT-CR,MT-7SDNA	G-A	Control Region	- / +	prostate tumor	.	2
16278	16278	MT-HV1,MT-ATT,MT-CR,MT-7SDNA	C-T	Control Region	+ / -	ovarian control tissue, colon tumor	.	3
16290	16290	MT-HV1,MT-ATT,MT-CR,MT-7SDNA	C-T	Control Region	- / +	breast tumor	.	1
16291	16291	MT-HV1,MT-ATT,MT-CR,MT-7SDNA	C-T	Control Region	+ / +	normal tissues	.	1
16292	16292	MT-HV1,MT-ATT,MT-CR,MT-7SDNA	C-T	Control Region	+ / -	breast, ovarian, head/neck tumor	.	4
16293	16293	MT-HV1,MT-ATT,MT-CR,MT-7SDNA	A-G	Control Region	+ / -	glioblastoma	.	2
16298	16298	MT-HV1,MT-ATT,MT-CR,MT-7SDNA	T-C	Control Region	+ / +	prostate tumor	.	2
16300	16300	MT-HV1,MT-ATT,MT-CR,MT-7SDNA	A-G	Control Region	+ / -	head/neck tumor	.	2
16304	16304	MT-HV1,MT-ATT,MT-CR,MT-7SDNA	T-C	Control Region	+ / +	esophageal, breast & prostate tumors	.	4
16309	16309	MT-HV1,MT-ATT,MT-CR,MT-7SDNA	A-G	Control Region	+ / +	normal buccal swab	.	2
16311	16311	MT-HV1,MT-ATT,MT-CR,MT-7SDNA	T-C	Control Region	- / +	colonic mucosa, prostate tumor	.	1
16318	16318	MT-HV1,MT-ATT,MT-CR,MT-7SDNA	A-G	Control Region	- / +	colonic mucosa		1
16324	16324	MT-HV1,MT-ATT,MT-CR,MT-7SDNA	T-C	Control Region	+ / -	esophageal cancer	.	1
16327	16327	MT-HV1,MT-ATT,MT-CR,MT-7SDNA	C-T	Control Region	- / +	colonic mucosa		1
16352	16352	MT-HV1,MT-ATT,MT-CR,MT-7SDNA	T-C	Control Region	- / +	MNGIE fibroblasts	.	1
16355	16355	MT-HV1,MT-ATT,MT-CR,MT-7SDNA	C-T	Control Region	+ / +	normal tissues, various tumors	.	3
16356	16356	MT-HV1,MT-ATT,MT-CR,MT-7SDNA	T-C	Control Region	+ / -	glioblastoma	.	2
16357	16357	MT-HV1,MT-ATT,MT-CR,MT-7SDNA	T-C	Control Region	+ / -	hair	.	1
16365	16365	MT-HV1,MT-ATT,MT-CR,MT-7SDNA	C-T	Control Region	+ / -	ovarian carcinoma	.	2
16389	16389	MT-ATT,MT-CR,MT-7SDNA	G-T	Control Region	- / +	colonic mucosa		1
16390	16390	MT-ATT,MT-CR,MT-7SDNA	G-A	Control Region	+ / +	breast, ovarian tumor	.	2
16391	16391	MT-ATT,MT-CR,MT-7SDNA	G-A	Control Region	+ / -	ovarian tumor	.	1
16394	16394	MT-ATT,MT-CR,MT-7SDNA	C-A	Control Region	- / +	colonic mucosa		1
16399	16399	MT-ATT,MT-CR,MT-7SDNA	A-G	Control Region	- / +	various tumors	.	2
16403	16403	MT-ATT,MT-CR,MT-7SDNA	C-T	Control Region	+ / -	prostate tumor	.	2
16426	16426	MT-ATT,MT-CR,MT-7SDNA	C-A	Control Region	- / +	various tumors		1
16438	16438	MT-ATT,MT-CR,MT-7SDNA	G-A	Control Region	- / +	gastric carcinoma	.	1
16459	16459	MT-ATT,MT-CR,MT-7SDNA	C-T	Control Region	+ / -	prostate tumor	.	2
16465	16465	MT-ATT,MT-CR,MT-7SDNA	C-T	Control Region	+ / -	ovarian tumor	.	1
16474	16474	MT-ATT,MT-CR,MT-7SDNA	G-C	Control Region	- / +	prostate tumor	.	2
16519	16519	MT-ATT,MT-CR,MT-7SDNA	T-C	Control Region	+ / +	glioblastoma, gastric, lung, ovarian, prostate tumors	.	6
16527	16527	MT-ATT,MT-CR,MT-7SDNA	C-T	Control Region	+ / -	pancreatic cancer cell line	.	1
16532	16532	MT-ATT,MT-CR,MT-7SDNA	A-T	Control Region	- / +	bladder tumor	.	1
16537	16537	MT-ATT,MT-CR,MT-7SDNA	C-T	Control Region	+ / -	pancreatic cancer cell line	.	1

## Sheet: SNVs found in Mitomap
MutationsCodingControl < MITOMAP < Foswiki											Stand 29.11.2024
Locus	Allele	Position	NucleotideChange	Amino AcidChange	Plasmy Reports(Homo/Hetero)	Disease	Status	GB Freq FL (CR)*‡	GB Seqs FL (CR)*	References
MT-ATP6	m.8836A>G	8836	A-G	M104V	+/-	LHON	Reported	0.276%(0.000%)	169 (0)	3
MT-ATP6	m.9055G>A	9055	G-A	A177T	+/-	PD protective factor	Reported [B]	4.198%(0.000%)	2566 (0)	2
MT-CR	m.150C>T	150	C-T	noncoding	+/+	Longevity / Cervical Carcinoma / HPV infection risk	Conflicting reports	12.961%(9.378%)	7922 (7543)	9
MT-CR	m.499G>A	499	G-A	noncoding	+/-	Endometriosis / possible protective factor for high altitude sicknes	Reported	3.794%(2.065%)	2319 (1661)	2
MT-CR	m.16051A>G	16051	A-G	noncoding	nr/nr	Possible susceptibility to bullous pemphigoid	Reported	2.570%(2.492%)	1571 (2004)	1
MT-CR	m.16093T>C	16093	T-C	noncoding	-/+	Cyclic Vomiting Syndrome / Increased risk of breast cancer	Reported	5.783%(6.463%)	3535 (5198)	3
MT-CR	m.16129G>A	16129	G-A	noncoding	-/+	Cyclic Vomiting Syndrome with Migraine	Reported	12.892%(15.228%)	7880 (12248)	1
MT-CR	m.16162A>G	16162	A-G	noncoding	nr/nr	Possible susceptibility to bullous pemphigoid	Reported	1.819%(1.869%)	1112 (1503)	1
MT-CR	m.16298T>C	16298	T-C	noncoding	nr/nr	Protective factor for stroke risk (hg V)	Reported	6.791%(7.016%)	4151 (5643)	1
MT-ND2	m.5460G>A	5460	G-A	A331T	+/+	AD / PD / LHON	Conflicting reports	6.678%(0.000%)	4082 (0)	10
MT-ND4	m.11251A>G	11251	A-G	L164L	nr/nr	Reduced risk of PD	Reported	9.839%(0.000%)	6014 (0)	3
MT-ND5	m.12477T>C	12477	T-C	S47S	+/-	Possible HCM susceptibility	Reported	0.502%(0.000%)	307 (0)	1
MT-ND5	m.13590G>A	13590	G-A	L418L	nr/nr	Possible protective factor for high altitude sickness	Reported	5.445%(0.000%)	3328 (0)	1
MT-ND5	m.13759G>A	13759	G-A	A475T	+/-	Possible LHON factor	Reported	3.452%(0.000%)	2110 (0)	1
MT-ND5	m.13966A>G	13966	A-G	T544A	+/-	Greater risk with hg X of end-stage kidney disease	Reported	1.389%(0.000%)	849 (0)	1
MutationsSomatic < MITOMAP < Foswiki
StartPos	EndPos	Locus	Nucleotide Change	Amino Acid Change	Plasmic ReportHomo / Hetero	Cell or Tissue type	Note	References
152	152	MT-HV2,MT-OHR,MT-ATT,MT-CR,MT-7SDNA	T-C	Control Region	+ / +	elderly brains, elderly fibroblasts, ovarian carcinoma, breast tumor	.	5
709	709	MT-RNR1	G-A	rRNA	- / -	thyroid carcinoma (NI-EFVPTC)	.	1
1243	1243	MT-RNR1	T-C	rRNA	+ / -	pancreatic cancer cell line	.	1
1406	1406	MT-RNR1	T-C	rRNA	+ / -	pancreatic cancer cell line	.	1
1811	1811	MT-RNR2,MT-SHLP3	A-G	rRNA	+ / -	head/neck tumor	.	2
2805	2805	MT-RNR2,MT-SHLP5	A-T	rRNA	+ / -	pancreatic cancer cell line xenograf, MNGIE fibroblasts	.	2
2905	2905	MT-RNR2	A-G	rRNA	+ / -	pancreatic cancer cell line	.	1
3421	3421	MT-ND1	G-A	V-I	+ / -	pancreatic cancer cell line	.	1
3480	3480	MT-ND1	A-G	K-K	+ / -	prostate tumor	.	2
3505	3505	MT-ND1	A-G	T-A	+ / -	pancreatic cancer cell line, prostate tumor	.	3
3654	3654	MT-ND1	C-T	I-I	+ / -	pancreatic cancer cell line	.	1
4580	4580	MT-ND2	G-A	M-M	+ / -	pancreatic cancer cell line	.	1
4646	4646	MT-ND2	T-C	Y-Y	+ / -	glioblastoma	.	1
4811	4811	MT-ND2	A-G	W-W	+ / -	pancreatic cancer cell line	.	1
5999	5999	MT-CO1	T-C	A-A	+ / -	pancreatic cancer cell line, glioblastoma	.	2
6047	6047	MT-CO1	A-G	L-L	+ / -	pancreatic cancer cell line, glioblastoma	.	2
6776	6776	MT-CO1	T-C	H-H	+ / -	breast cystic masses	.	1
8697	8697	MT-ATP6	G-A	M-M	+ / -	thyroid tumor	.	2
9070	9070	MT-ATP6	T-G	S-A	+ / -	pancreatic cancer cell line	.	1
9078	9078	MT-ATP6	T-C	I-I	+ / -	pancreatic cancer cell line	.	1
9196	9196	MT-ATP6	G-A	D-N	- / +	colon tumor		1
9254	9254	MT-CO3	A-G	W-W	+ / -	pancreatic cancer cell line	.	1
9477	9477	MT-CO3	G-A	V-I	+ / -	thyroid tumor	.	3
9548	9548	MT-CO3	G-A	G-G	- / +	POLG and OPA1 samples	Payne 2013	1
9921	9921	MT-CO3	G-A	A-T	- / +	colonic crypts	.	1
10321	10321	MT-ND3	T-C	V-A	+ / -	bladder tumor	.	2
10463	10463	MT-TR	T-C	tRNA	+ / -	endometrium tumor	.	1
10550	10550	MT-ND4L	A-G	M-M	+ / -	endometrium control tissue	Normal in paired tumor tissue	1
11009	11009	MT-ND4	T-C	L-L	+ / -	pancreatic cancer cell line	.	2
11332	11332	MT-ND4	C-T	A-A	+ / -	thyroid tumor	.	2
11674	11674	MT-ND4	C-T	T-T	+ / -	pancreatic cancer cell line, prostate tumor	.	3
11974	11974	MT-ND4	A-G	L-L	+ / -	pancreatic cancer cell line	.	1
12308	12308	MT-TL2	A-G	tRNA	+ / -	endometrium control tissue, lung tumor, prostate tumor	absent in paired end. tumor sample, haplogroup U marker	3
12414	12414	MT-ND5	T-C	P-P	+ / -	pancreatic cancer cell line, prostate tumor	.	3
12448	12448	MT-ND5	T-C	S-P	- / +	colonic mucosa	.	1
12705	12705	MT-ND5	C-T	I-I	+ / -	prostate tumor	.	3
12991	12991	MT-ND5	G-A	A-T	- / +	colonic mucosa		1
14167	14167	MT-ND6	C-T	E-E	- / +	colonic mucosa		1
14620	14620	MT-ND6	C-T	G-G	+ / -	glioblastoma	.	1
14687	14687	MT-TE	A-G	tRNA	+ / -	mitochondrial myopathy w respiratory failure	"nearly homoplasmic"	1
14798	14798	MT-CYB	T-C	F-L	+ / -	glioblastoma	.	1
14866	14866	MT-CYB	C-T	C-C	+ / -	pancreatic cancer cell line	.	1
15693	15693	MT-CYB	T-C	M-T	- / -	breast tumor	.	1
16093	16093	MT-HV1,MT-TAS2,MT-ATT,MT-CR	T-C	Control Region	+ / -	breast & prostate tumors, normal tissues	.	4
16126	16126	MT-HV1,MT-TAS2,MT-ATT,MT-CR,MT-7SDNA	T-C	Control Region	+ / -	glioblastoma, colonic mucosa, normal tissues	.	3
16189	16189	MT-HV1,MT-ATT,MT-CR,MT-7SDNA	T-TT	Control Region	+ / -	bladder tumor	insertion	1
16223	16223	MT-HV1,MT-ATT,MT-CR,MT-7SDNA	C-T	Control Region	- / -	colonic mucosa, tumors	.	1
16247	16247	MT-HV1,MT-ATT,MT-CR,MT-7SDNA	A-G	Control Region	- / -	MNGIE fibroblasts	.	1
16291	16291	MT-HV1,MT-ATT,MT-CR,MT-7SDNA	C-T	Control Region	+ / +	normal tissues	.	1
16292	16292	MT-HV1,MT-ATT,MT-CR,MT-7SDNA	C-T	Control Region	+ / -	breast, ovarian, head/neck tumor	.	4
16298	16298	MT-HV1,MT-ATT,MT-CR,MT-7SDNA	T-C	Control Region	+ / +	prostate tumor	.	2
16304	16304	MT-HV1,MT-ATT,MT-CR,MT-7SDNA	T-C	Control Region	+ / +	esophageal, breast & prostate tumors	.	4
16356	16356	MT-HV1,MT-ATT,MT-CR,MT-7SDNA	T-C	Control Region	+ / -	glioblastoma	.	2
16357	16357	MT-HV1,MT-ATT,MT-CR,MT-7SDNA	T-C	Control Region	+ / -	hair	.	1
16365	16365	MT-HV1,MT-ATT,MT-CR,MT-7SDNA	C-T	Control Region	+ / -	ovarian carcinoma	.	2
16390	16390	MT-ATT,MT-CR,MT-7SDNA	G-A	Control Region	+ / +	breast, ovarian tumor	.	2
16519	16519	MT-ATT,MT-CR,MT-7SDNA	T-C	Control Region	+ / +	glioblastoma, gastric, lung, ovarian, prostate tumors	.	6

## Sheet: PC references
SNV	locus	Cell or Tissue type	reference
G3010A	RNR2	EV of PDAC patients	https://doi.org/10.1038/s41598-022-22006-5	coding		mitomap and literature
G3010A	RNR2	EV of PDAC patients	https://doi.org/10.1038/s41598-022-22006-11	non coding		only in literature
G3010A	RNR2	PDAC subject	other laboratories have reported the frequent occurrence			other cancer variants
16129 G+A hetero- plasmy		nonneoplastic pancreas	DOI 10.1007/s12029-007-0008-2
16129A cancer homoplasmic		tissue pancreatic ductal adenocarcinomas	DOI 10.1007/s12029-007-0008-3
5460g	ND2 (complex I)		https://doi.org/10.3390/ ijms22189692
9698c	COIII (complex IV)		https://doi.org/10.3390/ ijms22189693
1811	16S		https://doi.org/10.3390/ ijms22189694
150t	HV2		https://doi.org/10.3390/ ijms22189696
152 T C-T		Pancreatic Cancer Tissue Samples	DOI: 10.1309/GQFCCJMH5KHNVX76
T16519C			2016; 7(14): 2045-2051. doi: 10.7150/jca.15323
11719	ND4		2016; 7(14): 2045-2051. doi: 10.7150/jca.15324
3010	16SrRNA		2016; 7(14): 2045-2051. doi: 10.7150/jca.15325
C12705T	ND5	MTND5 gene in gastric cancer cell lines and tissues	DOI: 10.1080/23802359.2018.1501287
G5460A		A Comprehensive Characterization of Mitochondrial Genome in Papillary Thyroid Cancer	DOI: 10.3390/ijms17101594
G16129A	ATTCR	Diagnostic and Prognostic Biomarkers for Thyroid Tumors	DOI: 10.1055/a-0869-7355
T3197C	RNR2	breast cancer risk	DOI: 10.1158/0008-5472.CAN-06-3554
