# Supplementary material for: Distinct Mutation Signatures in Peripheral Blood Mitochondrial DNA from Liquid Biopsy Reveal Insights into Pancreatic Cancer
Source: Cells. 2026 Mar 16;15(6):527. doi: 10.3390/cells15060527 (PMC13025575; doi:10.3390/cells15060527)
Supplement: Supplementary file 1 [file cells-15-00527-s001.zip › Supplementary File S3.xlsx]

## Sheet: Patient data
	OG ID	Subject number	study/ study ID	age	OS time (days)	EGFR therapy free(1) directed(2)	sex m(1) w(2)	Mean mtDNA coverage	Total SNVs	Total Unique SNVs	Total cancer-specific SNVs	SNVs overlapping with healthy	Ratio of cancer-specific vs overlapping SNVs	AF > 0.5	AF < 0.5	AF > 0.7	AF < 0.7	AF < 0.7/AF > 0.7	AF < 0.5/AF > 0.5
	1_S11_L001	1	Alpaca 06-010	57.2356	LTFU	1	1	11326.06	8	0	1	7	14.2857	8	0	8	0	0	0
	2_S15_L001	2	Alpaca 06-013	59.126	LTFU	1	2	59322.26	25	3	4	21	19.0476	23	2	23	2	0.0869565	0.0869565
	3_S16_L001	3	Alpaca 06-011	58.6904	LTFU	1	2	7504.17	25	6	8	17	47.0588	12	13	12	13	1.08333	1.08333
	4_S1_L001	4	Alpaca 06-008	57.5753	305	1	1	74977.22	13	3	4	9	44.4444	12	1	12	1	0.0833333	0.0833333
	5_S2_L001	5	Alpaca 06-025	76.5726	198	1	1	40407.28	10	2	4	6	66.6667	9	1	8	2	0.25	0.111111
	7_S19_L001	6	Alpaca 06-014	71.674	356	1	2	58741.9	13	3	5	8	62.5	12	1	12	1	0.0833333	0.0833333
	8_S4_L001	7	Alpaca 06-018	73.8384	731	1	1	50727.74	12	4	4	8	50	10	2	10	2	0.2	0.2
	9_S5_L001	8	Alpaca 06-027	70.1315	700	1	2	58073.72	23	5	6	17	35.2941	20	3	20	3	0.15	0.15
	10_S6_L001	9	Alpaca 06-012	56.0164	492	1	2	159477.7	29	6	7	22	31.8182	29	0	29	0	0	0
	11_S23_L001	10	Alpaca 06-016	59.8904	247	1	1	58261.95	24	1	3	21	14.2857	24	0	24	0	0	0
	12_S7_L001	11	Rash 2105	67	11	2	2	59508.53	8	1	1	7	14.2857	8	0	8	0	0	0
	13_S24_L001	12	Accept 1331	61	262	2	1	129002.99	27	2	6	21	28.5714	25	2	25	2	0.08	0.08
	14_S25_L001	13	Accept 1330	74	103	1	2	111238.03	26	3	13	13	100	26	0	26	0	0	0
	17_S8_L001	14	Accept 1134	75	716	2	1	46078.5	20	0	10	10	100	20	0	20	0	0	0
	18_S27_L001	15	Accept 1326	60	LTFU	2	2	47976.33	20	0	9	11	81.8182	20	0	20	0	0	0
	19_S10_L001	16	Accept 1325	63	341	2	1	58489.65	25	12	14	11	127.273	25	0	23	1	0.0434783	0
	20_S11_L001	17	Accept 1322	83	195	1	2	48561.36	10	2	4	6	66.6667	10	0	10	0	0	0
	22_S31_L001	18	Rash 2147	58	censored	2	1	68828.14	27	3	5	22	22.7273	26	1	26	1	0.0384615	0.0384615
	23_S32_L001	19	Rash 2149	61	censored	2	1	9976.95	9	1	2	7	28.5714	8	1	8	1	0.125	0.125
	24_S33_L001	20	Alpaca 06-021	56.8274	166	1	2	70746.16	21	4	9	12	75	20	1	20	1	0.05	0.05
	25_S13_L001	21	Alpaca 06-020	70.0411	872	1	2	12545.78	31	6	7	24	29.1667	30	1	30	1	0.0333333	0.0333333
	26_S13_L001	22	Accept 1139	70	censored	2	1	102286.37	21	0	1	20	5	21	0	21	0	0	0
	27_S14_L001	23	Alpaca 06-003	69.2	276	1	1	73790.2	13	8	8	5	160	13	0	13	0	0	0
	28_S15_L001	24	Alpaca 06-001	56.8411	283	1	1	38419.94	29	13	14	15	93.3333	28	1	27	1	0.037037	0.0357143
	29_S16_L001	25	Accept 1122	76	257	1	1	60382.99	11	3	5	6	83.3333	10	1	10	1	0.1	0.1
	30_S17_L001	26	Rash 2141	67	144	2	2	45316.33	27	3	4	23	17.3913	24	3	24	2	0.0833333	0.125
	31_S14_L001	27	Accept 1306	77	censored	2	1	102700.94	26	4	14	12	116.667	25	1	25	1	0.04	0.04
	32_S18_L001	28	Accept 1345	71	45	2	2	62738.58	27	10	10	17	58.8235	26	1	25	2	0.08	0.0384615
	33_S19_L001	29	Alpaca 06-004	58.0027	307	1	1	63377.93	28	7	8	20	40	27	1	26	2	0.0769231	0.037037
	34_S20_L001	30	Rash 2123	66	183	2	1	81071.46	25	6	7	18	38.8889	23	2	22	3	0.136364	0.0869565
	35_S21_L001	31	Rash 2007	43	395	2	1	86161.77	12	4	4	8	50	11	1	11	1	0.0909091	0.0909091
	36_S22_L001	32	Rash 2044	55	427	2	1	54452.25	25	7	7	18	38.8889	25	0	25	0	0	0
	37_S23_L001	33	Accept 1105	68	censored	2	2	59388.28	9	1	1	8	12.5	7	2	7	2	0.285714	0.285714
